# Supplementary material for: Obama chez moi! The invasion of metropolitan France by the land planarian Obama nungara (Platyhelminthes, Geoplanidae)
Source: PeerJ. 2020 Feb 6;8:e8385. doi: 10.7717/peerj.8385 (PMC7007977; doi:10.7717/peerj.8385)
Supplement: Supplemental Information 1 [file peerj-08-8385-s001.xlsx]

## Sheet: Data
Latitude	Longitude	INSEE Code	Commune	Department	Region	Date	Species
null	null	29152	Motreff	Finistère	Bretagne	2013-11-13	Obama nungara
50.23072746500588	2.1142271161079407	62060	Auxi-le-Château	Pas-de-Calais	Nord-Pas-de-Calais	2013-03-21	Obama nungara
43.66422588652213	7.13735818862915	6027	Cagnes-sur-Mer	Alpes-Maritimes	Provence-Alpes-Côte-d'Azur	2013-04-30	Obama nungara
48.46138277419384	-2.5066155195236206	22093	Lamballe	Côtes-d'Armor	Bretagne	2013-05-17	Obama nungara
48.46594299979927	-4.259047508239746	29103	Landerneau	Finistère	Bretagne	2013-05-19	Obama nungara
null	null	6084	Mouans-Sartoux	Alpes-Maritimes	Provence-Alpes-Côte-d'Azur	2013-06-20	Obama nungara
null	null	69070	Cublize	Rhône	Rhône-Alpes	2013-06-21	Obama nungara
49.635064	-1.65778	50173	Equeurdreville-Hainneville	Manche	Basse-Normandie	2013-06-24	Obama nungara
43.59333770345236	7.106180191040039	6004	Antibes	Alpes-Maritimes	Provence-Alpes-Côte-d'Azur	2013-06-27	Obama nungara
null	null	33229	Lanton	Gironde	Aquitaine	2013-06-28	Obama nungara
43.59333770345236	7.106180191040039	6004	Antibes	Alpes-Maritimes	Provence-Alpes-Côte-d'Azur	2013-07-04	Obama nungara
null	null	33063	Bordeaux	Gironde	Aquitaine	2013-07-30	Obama nungara
43.66422588652213	7.13735818862915	6027	Cagnes-sur-Mer	Alpes-Maritimes	Provence-Alpes-Côte-d'Azur	2013-07-31	Obama nungara
43.56950511158077	6.241827607154846	83121	Salernes	Var	Provence-Alpes-Côte-d'Azur	2013-08-19	Obama nungara
48.4537198189276	-1.5502417087554932	35019	Bazouges-la-Pérouse	Ille-et-Vilaine	Bretagne	2013-09-10	Obama nungara
null	null	33063	Bordeaux	Gironde	Aquitaine	2013-09-15	Obama nungara
48.31464518445845	-1.7702686786651611	35130	Hédé-Bazouges	Ille-et-Vilaine	Bretagne	2013-09-26	Obama nungara
45.64064462128544	0.16202956438064575	16015	Angoulême	Charente	Poitou-Charentes	2013-09-29	Obama nungara
null	null	91657	Vigneux-sur-Seine	Essonne	Ile-de-France	2013-10-01	Obama nungara
43.594934495656574	6.955708265304565	6108	Roquette-sur-Siagne	Alpes-Maritimes	Provence-Alpes-Côte-d'Azur	2013-10-08	Obama nungara
null	null	29068	Guiclan	Finistère	Bretagne	2013-10-10	Obama nungara
null	null	81099	Gaillac	Tarn	Midi-Pyrénées	2013-10-13	Obama nungara
48.51732568524129	-2.21923291683197	22172	Plancoët	Côtes-d'Armor	Bretagne	2013-10-13	Obama nungara
null	null	53239	Saint-Martin-de-Connée	Mayenne	Pays-de-la-Loire	2013-10-16	Obama nungara
null	null	22278	Saint-Brieuc	Côtes-d'Armor	Bretagne	2013-10-19	Obama nungara
null	null	33318	Pessac	Gironde	Aquitaine	2013-10-19	Obama nungara
43.68755925543207	1.3951832056045532	31182	Fenouillet	Haute-Garonne	Midi-Pyrénées	2013-10-21	Obama nungara
43.66422588652213	7.13735818862915	6027	Cagnes-sur-Mer	Alpes-Maritimes	Provence-Alpes-Côte-d'Azur	2013-10-22	Obama nungara
null	null	29098	Lampaul-Plouarzel	Finistère	Bretagne	2013-10-26	Obama nungara
null	null	84102	Roussillon	Vaucluse	Provence-Alpes-Côte-d'Azur	2013-10-29	Obama nungara
null	null	82121	Montauban	Tarn-et-Garonne	Midi-Pyrénées	2013-10-30	Obama nungara
null	null	85047	Challans	Vendée	Pays-de-la-Loire	2013-10-30	Obama nungara
null	null	83121	Salernes	Var	Provence-Alpes-Côte-d'Azur	2013-10-31	Obama nungara
45.974604701827886	-0.4530143737792969	17467	Vervant	Charente-Maritime	Poitou-Charentes	2013-11-02	Obama nungara
43.59333770345236	7.106180191040039	6004	Antibes	Alpes-Maritimes	Provence-Alpes-Côte-d'Azur	2013-11-03	Obama nungara
null	null	14327	Hérouville-Saint-Clair	Calvados	Basse-Normandie	2013-11-04	Obama nungara
null	null	31555	Toulouse	Haute-Garonne	Midi-Pyrénées	2013-11-13	Obama nungara
null	null	82121	Montauban	Tarn-et-Garonne	Midi-Pyrénées	2013-11-26	Obama nungara
41.91816184238267	8.916011452674866	2A085	Cauro	Corse-du-Sud	Corse	2013-11-29	Obama nungara
48.83	2.43333	75	Paris	Paris	Ile-de-France	2013-12-04	Obama nungara
null	null	94065	Rungis	Val-de-Marne	Ile-de-France	2013-12-20	Obama nungara
43.66422588652213	7.13735818862915	6027	Cagnes-sur-Mer	Alpes-Maritimes	Provence-Alpes-Côte-d'Azur	2013-12-29	Obama nungara
43.66422588652213	7.13735818862915	6027	Cagnes-sur-Mer	Alpes-Maritimes	Provence-Alpes-Côte-d'Azur	2014-01-03	Obama nungara
45.202901155385675	-0.7470864057540894	33314	Pauillac	Gironde	Aquitaine	2014-01-03	Obama nungara
null	null	40320	Uchacq-et-Parentis	Landes	Aquitaine	2014-01-06	Obama nungara
null	null	33522	Talence	Gironde	Aquitaine	2014-01-06	Obama nungara
47.86703401262563	-3.907165825366974	29039	Concarneau	Finistère	Bretagne	2014-01-13	Obama nungara
null	null	34148	Maraussan	Hérault	Languedoc-Roussillon	2014-01-13	Obama nungara
46.38697203343941	-1.4700490236282349	85127	Longeville-sur-Mer	Vendée	Pays-de-la-Loire	2014-01-17	Obama nungara
null	null	22325	Saint-Quay-Portrieux	Côtes-d'Armor	Bretagne	2014-01-31	Obama nungara
null	null	85191	Roche-sur-Yon	Vendée	Pays-de-la-Loire	2014-02-02	Obama nungara
null	null	13063	Miramas	Bouches-du-Rhône	Provence-Alpes-Côte-d'Azur	2014-02-06	Obama nungara
null	null	34301	Sète	Hérault	Languedoc-Roussillon	2014-02-25	Obama nungara
null	null	81105	Graulhet	Tarn	Midi-Pyrénées	2014-03-05	Obama nungara
null	null	33529	Teste-de-Buch	Gironde	Aquitaine	2014-03-06	Obama nungara
null	null	31490	Saint-Jory	Haute-Garonne	Midi-Pyrénées	2014-03-07	Obama nungara
null	null	64089	Baleix	Pyrénées-Atlantiques	Aquitaine	2014-03-09	Obama nungara
null	null	26212	Montvendre	Drôme	Rhône-Alpes	2014-03-10	Obama nungara
43.538593801442	-1.4416122436523	40312	Tarnos	Landes	Aquitaine	2014-03-11	Obama nungara
44.80861989400336	-0.5447030067443848	33039	Bègles	Gironde	Aquitaine	2014-03-12	Obama nungara
null	null	40046	Biscarrosse	Landes	Aquitaine	2014-03-12	Obama nungara
null	null	30351	Villeneuve-lès-Avignon	Gard	Languedoc-Roussillon	2014-03-13	Obama nungara
46.56102179272144	-1.7827972769737244	85112	Île-d'Olonne	Vendée	Pays-de-la-Loire	2014-03-13	Obama nungara
null	null	64499	Salies-de-Béarn	Pyrénées-Atlantiques	Aquitaine	2014-03-13	Obama nungara
null	null	85114	Jard-sur-Mer	Vendée	Pays-de-la-Loire	2014-03-13	Obama nungara
null	null	33011	Arès	Gironde	Aquitaine	2014-03-15	Obama nungara
null	null	31417	Pibrac	Haute-Garonne	Midi-Pyrénées	2014-03-16	Obama nungara
null	null	31417	Pibrac	Haute-Garonne	Midi-Pyrénées	2014-03-16	Obama nungara
null	null	31116	Castelginest	Haute-Garonne	Midi-Pyrénées	2014-03-16	Obama nungara
null	null	31555	Toulouse	Haute-Garonne	Midi-Pyrénées	2014-03-17	Obama nungara
48.2157122575121	-4.32411253452301	29280	Telgruc-sur-Mer	Finistère	Bretagne	2014-03-19	Obama nungara
null	null	33273	Martignas-sur-Jalle	Gironde	Aquitaine	2014-03-23	Obama nungara
null	null	72228	Parcé-sur-Sarthe	Sarthe	Pays-de-la-Loire	2014-03-24	Obama nungara
null	null	40046	Biscarrosse	Landes	Aquitaine	2014-03-26	Obama nungara
null	null	34153	Matelles	Hérault	Languedoc-Roussillon	2014-03-27	Obama nungara
null	null	17297	Rivedoux-Plage	Charente-Maritime	Poitou-Charentes	2014-03-28	Obama nungara
47.27173866765963	-2.3513075709342957	44132	Pornichet	Loire-Atlantique	Pays-de-la-Loire	2014-03-29	Obama nungara
null	null	4094	Gréoux-les-Bains	Alpes-de-Haute-Provence	Provence-Alpes-Côte-d'Azur	2014-03-30	Obama nungara
null	null	29046	Douarnenez	Finistère	Bretagne	2014-03-30	Obama nungara
null	null	31248	Labarthe-sur-Lèze	Haute-Garonne	Midi-Pyrénées	2014-04-01	Obama nungara
null	null	14327	Hérouville-Saint-Clair	Calvados	Basse-Normandie	2014-04-02	Obama nungara
null	null	57463	Metz	Moselle	Lorraine	2014-04-02	Obama nungara
46.52928794108861	-1.795567274093628	85166	Olonne-sur-Mer	Vendée	Pays-de-la-Loire	2014-04-02	Obama nungara
null	null	61001	Alençon	Orne	Basse-Normandie	2014-04-02	Obama nungara
null	null	33199	Gujan-Mestras	Gironde	Aquitaine	2014-04-03	Obama nungara
null	null	94074	Valenton	Val-de-Marne	Ile-de-France	2014-04-04	Obama nungara
null	null	32451	Tournan	Gers	Midi-Pyrénées	2014-04-05	Obama nungara
48.598837954266386	-2.151501774787903	22094	Lancieux	Côtes-d'Armor	Bretagne	2014-04-05	Obama nungara
null	null	44186	Sainte-Pazanne	Loire-Atlantique	Pays-de-la-Loire	2014-04-06	Obama nungara
null	null	33081	Cadillac	Gironde	Aquitaine	2014-04-06	Obama nungara
null	null	84065	Lauris	Vaucluse	Provence-Alpes-Côte-d'Azur	2014-04-06	Obama nungara
null	null	31033	Auterive	Haute-Garonne	Midi-Pyrénées	2014-04-07	Obama nungara
null	null	44186	Sainte-Pazanne	Loire-Atlantique	Pays-de-la-Loire	2014-04-07	Obama nungara
null	null	44186	Sainte-Pazanne	Loire-Atlantique	Pays-de-la-Loire	2014-04-08	Obama nungara
null	null	64024	Anglet	Pyrénées-Atlantiques	Aquitaine	2014-04-08	Obama nungara
null	null	9282	Saverdun	Ariège	Midi-Pyrénées	2014-04-08	Obama nungara
null	null	16205	Manot	Charente	Poitou-Charentes	2014-04-09	Obama nungara
45.00579035462578	-1.187746524810791	33214	Lacanau	Gironde	Aquitaine	2014-04-10	Obama nungara
null	null	44186	Sainte-Pazanne	Loire-Atlantique	Pays-de-la-Loire	2014-04-10	Obama nungara
43.66422588652213	7.13735818862915	6027	Cagnes-sur-Mer	Alpes-Maritimes	Provence-Alpes-Côte-d'Azur	2014-04-11	Obama nungara
null	null	40046	Biscarrosse	Landes	Aquitaine	2014-04-11	Obama nungara
null	null	22168	Perros-Guirec	Côtes-d'Armor	Bretagne	2014-04-11	Obama nungara
43.70598807055021	1.3829469680786133	31293	Lespinasse	Haute-Garonne	Midi-Pyrénées	2014-04-11	Obama nungara
46.7289703013117	-1.9479167461395264	85226	Saint-Hilaire-de-Riez	Vendée	Pays-de-la-Loire	2014-04-14	Obama nungara
null	null	2B303	San-Giuliano	Haute-Corse	Corse	2014-04-15	Obama nungara
null	null	40284	Saint-Vincent-de-Tyrosse	Landes	Aquitaine	2014-04-16	Obama nungara
45.69825555848652	-0.33553898334503174	16102	Cognac	Charente	Poitou-Charentes	2014-04-17	Obama nungara
43.40238945353603	-1.6530561447143555	64483	Saint-Jean-de-Luz	Pyrénées-Atlantiques	Aquitaine	2014-04-21	Obama nungara
null	null	44186	Sainte-Pazanne	Loire-Atlantique	Pays-de-la-Loire	2014-04-23	Obama nungara
null	null	17300	Rochelle	Charente-Maritime	Poitou-Charentes	2014-04-23	Obama nungara
null	null	40004	Angresse	Landes	Aquitaine	2014-04-28	Obama nungara
null	null	31555	Toulouse	Haute-Garonne	Midi-Pyrénées	2014-04-28	Obama nungara
null	null	31284	Lauzerville	Haute-Garonne	Midi-Pyrénées	2014-05-01	Obama nungara
null	null	40261	Saint-Geours-de-Maremne	Landes	Aquitaine	2014-05-02	Obama nungara
48.915242950911406	2.3540795186988817	93066	Saint-Denis	Seine-Saint-Denis	Ile-de-France	2014-05-06	Obama nungara
null	null	50147	Coutances	Manche	Basse-Normandie	2014-05-06	Obama nungara
null	null	69123	Lyon	Rhône	Rhône-Alpes	2014-05-07	Obama nungara
null	null	22343	Trébeurden	Côtes-d'Armor	Bretagne	2014-05-08	Obama nungara
null	null	29215	Plozévet	Finistère	Bretagne	2014-05-09	Obama nungara
null	null	85226	Saint-Hilaire-de-Riez	Vendée	Pays-de-la-Loire	2014-05-09	Obama nungara
null	null	33195	Grignols	Gironde	Aquitaine	2014-05-10	Obama nungara
null	null	17360	Sainte-Marie-de-Ré	Charente-Maritime	Poitou-Charentes	2014-05-10	Obama nungara
null	null	29232	Quimper	Finistère	Bretagne	2014-05-12	Obama nungara
null	null	49042	Brain-sur-l'Authion	Maine-et-Loire	Pays-de-la-Loire	2014-05-12	Obama nungara
null	null	47323	Villeneuve-sur-Lot	Lot-et-Garonne	Aquitaine	2014-05-12	Obama nungara
null	null	33077	Cabanac-et-Villagrains	Gironde	Aquitaine	2014-05-13	Obama nungara
null	null	31324	Martres-Tolosane	Haute-Garonne	Midi-Pyrénées	2014-05-13	Obama nungara
null	null	64160	Cambo-les-Bains	Pyrénées-Atlantiques	Aquitaine	2014-05-14	Obama nungara
null	null	85090	Flocellière	Vendée	Pays-de-la-Loire	2014-05-16	Obama nungara
null	null	85090	Flocellière	Vendée	Pays-de-la-Loire	2014-05-16	Obama nungara
null	null	31182	Fenouillet	Haute-Garonne	Midi-Pyrénées	2014-05-17	Obama nungara
45.204337445947566	-0.7474833726882935	33314	Pauillac	Gironde	Aquitaine	2014-05-17	Obama nungara
47.09851827482197	-1.8048584461212158	44186	Sainte-Pazanne	Loire-Atlantique	Pays-de-la-Loire	2014-05-20	Obama nungara
null	null	40291	Saubion	Landes	Aquitaine	2014-05-23	Obama nungara
null	null	29124	Lesneven	Finistère	Bretagne	2014-05-23	Obama nungara
null	null	85047	Challans	Vendée	Pays-de-la-Loire	2014-05-24	Obama nungara
null	null	6083	Menton	Alpes-Maritimes	Provence-Alpes-Côte-d'Azur	2014-05-25	Obama nungara
null	null	44109	Nantes	Loire-Atlantique	Pays-de-la-Loire	2014-05-25	Obama nungara
null	null	29046	Douarnenez	Finistère	Bretagne	2014-05-27	Obama nungara
null	null	33529	Teste-de-Buch	Gironde	Aquitaine	2014-05-27	Obama nungara
45.94967642511442	-0.8809500932693481	17449	Tonnay-Charente	Charente-Maritime	Poitou-Charentes	2014-05-27	Obama nungara
null	null	31187	Fonsorbes	Haute-Garonne	Midi-Pyrénées	2014-05-29	Obama nungara
null	null	31107	Carbonne	Haute-Garonne	Midi-Pyrénées	2014-05-30	Obama nungara
null	null	33063	Bordeaux	Gironde	Aquitaine	2014-05-31	Obama nungara
null	null	29190	Plougonvelin	Finistère	Bretagne	2014-05-31	Obama nungara
null	null	49162	Jallais	Maine-et-Loire	Pays-de-la-Loire	2014-06-02	Obama nungara
null	null	14201	Crèvecœur-en-Auge	Calvados	Basse-Normandie	2014-06-03	Obama nungara
null	null	61001	Alençon	Orne	Basse-Normandie	2014-06-04	Obama nungara
null	null	82125	Montech	Tarn-et-Garonne	Midi-Pyrénées	2014-06-07	Obama nungara
null	null	69092	Gleizé	Rhône	Rhône-Alpes	2014-06-07	Obama nungara
null	null	13080	Puy-Sainte-Réparade	Bouches-du-Rhône	Provence-Alpes-Côte-d'Azur	2014-06-07	Obama nungara
null	null	85089	Ferrière	Vendée	Pays-de-la-Loire	2014-06-09	Obama nungara
null	null	33214	Lacanau	Gironde	Aquitaine	2014-06-11	Obama nungara
null	null	33376	Saint-Aubin-de-Médoc	Gironde	Aquitaine	2014-06-12	Obama nungara
47.20478816809678	-1.5579771995544434	44109	Nantes	Loire-Atlantique	Pays-de-la-Loire	2014-06-12	Obama nungara
null	null	44109	Nantes	Loire-Atlantique	Pays-de-la-Loire	2014-06-13	Obama nungara
null	null	64140	Boucau	Pyrénées-Atlantiques	Aquitaine	2014-06-17	Obama nungara
null	null	53130	Laval	Mayenne	Pays-de-la-Loire	2014-06-17	Obama nungara
null	null	49347	Tiercé	Maine-et-Loire	Pays-de-la-Loire	2014-06-17	Obama nungara
null	null	22172	Plancoët	Côtes-d'Armor	Bretagne	2014-06-19	Obama nungara
null	null	null	Île de Ré	Charente-Maritime	Poitou-Charentes	2014-06-21	Obama nungara
null	null	49267	Saint-Barthélemy-d'Anjou	Maine-et-Loire	Pays-de-la-Loire	2014-06-21	Obama nungara
null	null	73065	Chambéry	Savoie	Rhône-Alpes	2014-06-23	Obama nungara
null	null	6004	Antibes	Alpes-Maritimes	Provence-Alpes-Côte-d'Azur	2014-06-24	Obama nungara
null	null	null	Île de Ré	Charente-Maritime	Poitou-Charentes	2014-06-27	Obama nungara
null	null	64024	Anglet	Pyrénées-Atlantiques	Aquitaine	2014-06-27	Obama nungara
null	null	33075	Bruges	Gironde	Aquitaine	2014-06-28	Obama nungara
null	null	33126	Civrac-de-Blaye	Gironde	Aquitaine	2014-06-28	Obama nungara
46.347097948490706	-1.450871229171753	85294	Tranche-sur-Mer	Vendée	Pays-de-la-Loire	2014-06-29	Obama nungara
null	null	26347	Tain-l'Hermitage	Drôme	Rhône-Alpes	2014-06-29	Obama nungara
null	null	86198	Pouillé	Vienne	Poitou-Charentes	2014-06-30	Obama nungara
46.50840602251323	-1.7527484893798828	85166	Olonne-sur-Mer	Vendée	Pays-de-la-Loire	2014-06-30	Obama nungara
null	null	33063	Bordeaux	Gironde	Aquitaine	2014-07-02	Obama nungara
null	null	22302	Saint-Jacut-de-la-Mer	Côtes-d'Armor	Bretagne	2014-07-04	Obama nungara
null	null	95014	Andilly	Val-d'Oise	Ile-de-France	2014-07-04	Obama nungara
null	null	29039	Concarneau	Finistère	Bretagne	2014-07-05	Obama nungara
null	null	33199	Gujan-Mestras	Gironde	Aquitaine	2014-07-06	Obama nungara
null	null	31032	Aussonne	Haute-Garonne	Midi-Pyrénées	2014-07-08	Obama nungara
null	null	69140	Morancé	Rhône	Rhône-Alpes	2014-07-11	Obama nungara
null	null	44154	Saint-Brevin-les-Pins	Loire-Atlantique	Pays-de-la-Loire	2014-07-15	Obama nungara
null	null	29239	Roscoff	Finistère	Bretagne	2014-07-18	Obama nungara
null	null	31118	Castelnau-d'Estrétefonds	Haute-Garonne	Midi-Pyrénées	2014-07-19	Obama nungara
null	null	31118	Castelnau-d'Estrétefonds	Haute-Garonne	Midi-Pyrénées	2014-07-19	Obama nungara
46.17094313170653	-1.141778826713562	17300	Rochelle	Charente-Maritime	Poitou-Charentes	2014-07-19	Obama nungara
null	null	17278	Pisany	Charente-Maritime	Poitou-Charentes	2014-07-21	Obama nungara
null	null	6088	Nice	Alpes-Maritimes	Provence-Alpes-Côte-d'Azur	2014-07-22	Obama nungara
null	null	44009	Basse-Goulaine	Loire-Atlantique	Pays-de-la-Loire	2014-07-22	Obama nungara
null	null	33529	Teste-de-Buch	Gironde	Aquitaine	2014-07-23	Obama nungara
44.79352862438509	-0.5673220753669739	33039	Bègles	Gironde	Aquitaine	2014-07-31	Obama nungara
null	null	78146	Chatou	Yvelines	Ile-de-France	2014-08-01	Obama nungara
47.81227550556363	-3.8330376148223877	29293	Trégunc	Finistère	Bretagne	2014-08-01	Obama nungara
43.4349810365475	1.3631951808929443	31165	Eaunes	Haute-Garonne	Midi-Pyrénées	2014-08-02	Obama nungara
null	null	64445	Pau	Pyrénées-Atlantiques	Aquitaine	2014-08-04	Obama nungara
null	null	82028	Canals	Tarn-et-Garonne	Midi-Pyrénées	2014-08-04	Obama nungara
null	null	33063	Bordeaux	Gironde	Aquitaine	2014-08-04	Obama nungara
null	null	37250	Sorigny	Indre-et-Loire	Centre	2014-08-10	Obama nungara
null	null	89295	Perrigny	Yonne	Bourgogne	2014-08-11	Obama nungara
null	null	85128	Luçon	Vendée	Pays-de-la-Loire	2014-08-14	Obama nungara
null	null	33529	Teste-de-Buch	Gironde	Aquitaine	2014-08-15	Obama nungara
48.57214204628794	-4.41724419593811	29093	Kernilis	Finistère	Bretagne	2014-08-19	Obama nungara
null	null	40184	Mimizan	Landes	Aquitaine	2014-08-27	Obama nungara
null	null	17300	Rochelle	Charente-Maritime	Poitou-Charentes	2014-08-28	Obama nungara
null	null	35197	Mouazé	Ille-et-Vilaine	Bretagne	2014-08-29	Obama nungara
49.14663982155016	6.117990016937256	57415	Lorry-lès-Metz	Moselle	Lorraine	2014-08-31	Obama nungara
null	null	79081	Chauray	Deux-Sèvres	Poitou-Charentes	2014-08-31	Obama nungara
null	null	33199	Gujan-Mestras	Gironde	Aquitaine	2014-09-01	Obama nungara
null	null	35251	Saint-Aubin-d'Aubigné	Ille-et-Vilaine	Bretagne	2014-09-02	Obama nungara
null	null	89024	Auxerre	Yonne	Bourgogne	2014-09-03	Obama nungara
null	null	33122	Cestas	Gironde	Aquitaine	2014-09-03	Obama nungara
null	null	56069	Groix	Morbihan	Bretagne	2014-09-03	Obama nungara
null	null	33011	Arès	Gironde	Aquitaine	2014-09-03	Obama nungara
null	null	33550	Villenave-d'Ornon	Gironde	Aquitaine	2014-09-04	Obama nungara
44.632474541563106	-1.2540185451507568	33236	Lège-Cap-Ferret	Gironde	Aquitaine	2014-09-04	Obama nungara
null	null	33529	Teste-de-Buch	Gironde	Aquitaine	2014-09-06	Obama nungara
null	null	34082	Combaillaux	Hérault	Languedoc-Roussillon	2014-09-08	Obama nungara
null	null	49353	Trélazé	Maine-et-Loire	Pays-de-la-Loire	2014-09-08	Obama nungara
null	null	33011	Arès	Gironde	Aquitaine	2014-09-09	Obama nungara
null	null	31555	Toulouse	Haute-Garonne	Midi-Pyrénées	2014-09-14	Obama nungara
null	null	84031	Carpentras	Vaucluse	Provence-Alpes-Côte-d'Azur	2014-09-17	Obama nungara
null	null	33529	Teste-de-Buch	Gironde	Aquitaine	2014-09-27	Obama nungara
44.94577909236326	-0.6499207019805908	33322	Pian-Médoc	Gironde	Aquitaine	2014-10-07	Obama nungara
44.353924208490305	-1.076386570930481	40217	Parentis-en-Born	Landes	Aquitaine	2014-10-07	Obama nungara
null	null	33274	Martillac	Gironde	Aquitaine	2014-10-09	Obama nungara
null	null	33236	Lège-Cap-Ferret	Gironde	Aquitaine	2014-10-10	Obama nungara
null	null	34129	Lattes	Hérault	Languedoc-Roussillon	2014-10-11	Obama nungara
null	null	34129	Lattes	Hérault	Languedoc-Roussillon	2014-10-11	Obama nungara
null	null	31547	Seysses	Haute-Garonne	Midi-Pyrénées	2014-10-12	Obama nungara
44.95918024696324	-0.6987905502319336	33322	Pian-Médoc	Gironde	Aquitaine	2014-10-13	Obama nungara
null	null	19031	Brive-la-Gaillarde	Corrèze	Limousin	2014-10-14	Obama nungara
null	null	33550	Villenave-d'Ornon	Gironde	Aquitaine	2014-10-18	Obama nungara
null	null	54305	Lay-Saint-Christophe	Meurthe-et-Moselle	Lorraine	2014-10-19	Obama nungara
null	null	13110	Trets	Bouches-du-Rhône	Provence-Alpes-Côte-d'Azur	2014-10-19	Obama nungara
null	null	31291	Léguevin	Haute-Garonne	Midi-Pyrénées	2014-10-22	Obama nungara
null	null	55291	Ligny-en-Barrois	Meuse	Lorraine	2014-10-24	Obama nungara
null	null	33318	Pessac	Gironde	Aquitaine	2014-10-25	Obama nungara
44.449938561158206	-1.2449097633361816	40046	Biscarrosse	Landes	Aquitaine	2014-10-27	Obama nungara
null	null	56010	Baud	Morbihan	Bretagne	2014-10-28	Obama nungara
null	null	31383	Montjoire	Haute-Garonne	Midi-Pyrénées	2014-11-04	Obama nungara
48.773316991431386	2.2676682472229004	92019	Châtenay-Malabry	Hauts-de-Seine	Ile-de-France	2014-11-07	Obama nungara
null	null	6004	Antibes	Alpes-Maritimes	Provence-Alpes-Côte-d'Azur	2014-11-08	Obama nungara
43.66422588652213	7.13735818862915	6027	Cagnes-sur-Mer	Alpes-Maritimes	Provence-Alpes-Côte-d'Azur	2014-11-15	Obama nungara
null	null	40243	Rion-des-Landes	Landes	Aquitaine	2014-11-21	Obama nungara
null	null	33318	Pessac	Gironde	Aquitaine	2014-11-23	Obama nungara
null	null	44109	Nantes	Loire-Atlantique	Pays-de-la-Loire	2014-11-23	Obama nungara
null	null	87085	Limoges	Haute-Vienne	Limousin	2014-11-27	Obama nungara
null	null	31056	Beauzelle	Haute-Garonne	Midi-Pyrénées	2014-12-01	Obama nungara
null	null	78158	Chesnay	Yvelines	Ile-de-France	2014-12-03	Obama nungara
43.1854693355084	5.61251163482666	13028	Ciotat	Bouches-du-Rhône	Provence-Alpes-Côte-d'Azur	2014-12-05	Obama nungara
null	null	29101	Landéda	Finistère	Bretagne	2014-12-14	Obama nungara
null	null	49007	Angers	Maine-et-Loire	Pays-de-la-Loire	2014-12-14	Obama nungara
null	null	30103	Domazan	Gard	Languedoc-Roussillon	2015-02-14	Obama nungara
null	null	50585	Surtainville	Manche	Basse-Normandie	2015-03-03	Obama nungara
null	null	50129	Cherbourg-Octeville	Manche	Basse-Normandie	2015-03-11	Obama nungara
null	null	17415	Saintes	Charente-Maritime	Poitou-Charentes	2015-03-11	Obama nungara
null	null	46042	Cahors	Lot	Midi-Pyrénées	2015-03-13	Obama nungara
44.73597676050867	-0.6818443536758423	33122	Cestas	Gironde	Aquitaine	2015-03-13	Obama nungara
null	null	76351	Havre	Seine-Maritime	Haute-Normandie	2015-03-13	Obama nungara
null	null	17315	Saint-Christophe	Charente-Maritime	Poitou-Charentes	2015-03-18	Obama nungara
null	null	91103	Brétigny-sur-Orge	Essonne	Ile-de-France	2015-03-21	Obama nungara
null	null	14118	Caen	Calvados	Basse-Normandie	2015-03-26	Obama nungara
null	null	14327	Hérouville-Saint-Clair	Calvados	Basse-Normandie	2015-04-02	Obama nungara
null	null	16418	Vœuil-et-Giget	Charente	Poitou-Charentes	2015-04-04	Obama nungara
null	null	34153	Matelles	Hérault	Languedoc-Roussillon	2015-04-07	Obama nungara
null	null	30010	Anduze	Gard	Languedoc-Roussillon	2015-04-14	Obama nungara
null	null	82096	Ville-Dieu-du-Temple	Tarn-et-Garonne	Midi-Pyrénées	2015-04-17	Obama nungara
47.91322121416083	-4.114304780960083	29060	Gouesnach	Finistère	Bretagne	2015-04-23	Obama nungara
49.64214389523494	-1.6672933101654053	50173	Equeurdreville-Hainneville	Manche	Basse-Normandie	2015-04-27	Obama nungara
null	null	31149	Colomiers	Haute-Garonne	Midi-Pyrénées	2015-04-27	Obama nungara
47.18074367638943	-1.4706015586853027	44215	Vertou	Loire-Atlantique	Pays-de-la-Loire	2015-05-02	Obama nungara
null	null	56162	Ploemeur	Morbihan	Bretagne	2015-05-02	Obama nungara
null	null	53116	Horps	Mayenne	Pays-de-la-Loire	2015-05-04	Obama nungara
null	null	69123	Lyon	Rhône	Rhône-Alpes	2015-05-05	Obama nungara
null	null	17086	Chaniers	Charente-Maritime	Poitou-Charentes	2015-05-06	Obama nungara
null	null	67281	Marckolsheim	Bas-Rhin	Alsace	2015-05-07	Obama nungara
44.83675303202037	-0.7786506414413452	33273	Martignas-sur-Jalle	Gironde	Aquitaine	2015-05-12	Obama nungara
null	null	38384	Saint-Etienne-de-Saint-Geoirs	Isère	Rhône-Alpes	2015-05-13	Obama nungara
43.87850001583063	-0.49172401428222656	40281	Saint-Pierre-du-Mont	Landes	Aquitaine	2015-05-21	Obama nungara
45.743514222131296	-0.5842369514050461	17086	Chaniers	Charente-Maritime	Poitou-Charentes	2015-05-22	Obama nungara
null	null	44069	Guérande	Loire-Atlantique	Pays-de-la-Loire	2015-05-23	Obama nungara
44.9301113401943	-0.859379768371582	33494	Salaunes	Gironde	Aquitaine	2015-05-25	Obama nungara
null	null	69123	Lyon	Rhône	Rhône-Alpes	2015-05-26	Obama nungara
null	null	1250	Misérieux	Ain	Rhône-Alpes	2015-05-27	Obama nungara
45.76717307803391	-0.6163850426673889	17164	Fontcouverte	Charente-Maritime	Poitou-Charentes	2015-05-27	Obama nungara
null	null	29103	Landerneau	Finistère	Bretagne	2015-06-07	Obama nungara
null	null	66106	Maureillas-las-Illas	Pyrénées-Orientales	Languedoc-Roussillon	2015-06-08	Obama nungara
null	null	35133	Iffendic	Ille-et-Vilaine	Bretagne	2015-06-09	Obama nungara
null	null	77145	Crisenoy	Seine-et-Marne	Ile-de-France	2015-06-12	Obama nungara
null	null	77181	Ferrières-en-Brie	Seine-et-Marne	Ile-de-France	2015-06-18	Obama nungara
null	null	49007	Angers	Maine-et-Loire	Pays-de-la-Loire	2015-06-18	Obama nungara
null	null	69275	Décines-Charpieu	Rhône	Rhône-Alpes	2015-06-22	Obama nungara
47.14423924799559	-1.5304362773895264	44198	Sorinières	Loire-Atlantique	Pays-de-la-Loire	2015-06-28	Obama nungara
null	null	9187	Mercenac	Ariège	Midi-Pyrénées	2015-06-30	Obama nungara
null	null	29105	Landivisiau	Finistère	Bretagne	2015-07-05	Obama nungara
null	null	64445	Pau	Pyrénées-Atlantiques	Aquitaine	2015-07-08	Obama nungara
null	null	31555	Toulouse	Haute-Garonne	Midi-Pyrénées	2015-07-09	Obama nungara
null	null	31135	Cazères	Haute-Garonne	Midi-Pyrénées	2015-07-10	Obama nungara
null	null	44109	Nantes	Loire-Atlantique	Pays-de-la-Loire	2015-07-20	Obama nungara
null	null	91103	Brétigny-sur-Orge	Essonne	Ile-de-France	2015-07-22	Obama nungara
42.69382319456035	2.8727102279663086	66136	Perpignan	Pyrénées-Orientales	Languedoc-Roussillon	2015-07-30	Obama nungara
null	null	29045	Dirinon	Finistère	Bretagne	2015-07-30	Obama nungara
null	null	29019	Brest	Finistère	Bretagne	2015-08-07 13:00:00	Obama nungara
null	null	null	Île de Noirmoutier	Vendée	Pays-de-la-Loire	2015-08-27	Obama nungara
49.07512043789416	2.3091258108615875	95353	Maffliers	Val-d'Oise	Ile-de-France	2015-08-31 00:00:08	Obama nungara
null	null	34172	Montpellier	Hérault	Languedoc-Roussillon	2015-09-01	Obama nungara
null	null	17161	Flotte	Charente-Maritime	Poitou-Charentes	2015-09-12	Obama nungara
null	null	75	Paris	Paris	Ile-de-France	2015-09-14	Obama nungara
null	null	59317	Houplines	Nord	Nord-Pas-de-Calais	2015-09-15	Obama nungara
null	null	44043	Clisson	Loire-Atlantique	Pays-de-la-Loire	2015-09-21	Obama nungara
48.40711241539368	-4.504469633102417	29019	Brest	Finistère	Bretagne	2015-10-26	Obama nungara
null	null	93047	Montfermeil	Seine-Saint-Denis	Ile-de-France	2015-10-26	Obama nungara
null	null	31291	Léguevin	Haute-Garonne	Midi-Pyrénées	2015-11-03	Obama nungara
null	null	6122	Saint-Jeannet	Alpes-Maritimes	Provence-Alpes-Côte-d'Azur	2015-11-07	Obama nungara
43.66422588652213	7.13735818862915	6027	Cagnes-sur-Mer	Alpes-Maritimes	Provence-Alpes-Côte-d'Azur	2015-11-08	Obama nungara
null	null	51230	Epernay	Marne	Champagne-Ardenne	2015-11-09	Obama nungara
43.631132412607286	1.4466387033462524	31555	Toulouse	Haute-Garonne	Midi-Pyrénées	2015-11-12	Obama nungara
null	null	29103	Landerneau	Finistère	Bretagne	2015-11-13	Obama nungara
48.18593727215283	3.2809853553771973	89387	Sens	Yonne	Bourgogne	2015-11-13	Obama nungara
null	null	29019	Brest	Finistère	Bretagne	2015-11-17	Obama nungara
null	null	13002	Allauch	Bouches-du-Rhône	Provence-Alpes-Côte-d'Azur	2015-11-20	Obama nungara
null	null	86194	Poitiers	Vienne	Poitou-Charentes	2015-11-30	Obama nungara
null	null	71373	Romenay	Saône-et-Loire	Bourgogne	2015-12-13	Obama nungara
null	null	85191	Roche-sur-Yon	Vendée	Pays-de-la-Loire	2015-12-20	Obama nungara
48.915260761422495	2.3541079466791643	93066	Saint-Denis	Seine-Saint-Denis	Ile-de-France	2015-12-28	Obama nungara
null	null	61175	Forges	Orne	Basse-Normandie	2016-02-01	Obama nungara
null	null	37261	Tours	Indre-et-Loire	Centre	2016-02-05	Obama nungara
46.74722923822889	-1.6027888655662537	85003	Aizenay	Vendée	Pays-de-la-Loire	2016-02-15	Obama nungara
null	null	6004	Antibes	Alpes-Maritimes	Provence-Alpes-Côte-d'Azur	2016-03-14	Obama nungara
null	null	64129	Billère	Pyrénées-Atlantiques	Aquitaine	2016-03-15	Obama nungara
null	null	35047	Bruz	Ille-et-Vilaine	Bretagne	2016-03-15	Obama nungara
null	null	17019	Ars-en-Ré	Charente-Maritime	Poitou-Charentes	2016-03-18	Obama nungara
43.160750743916246	6.099289655685425	83047	Crau	Var	Provence-Alpes-Côte-d'Azur	2016-03-29	Obama nungara
46.71687883267872	-1.904604434967041	85088	Fenouiller	Vendée	Pays-de-la-Loire	2016-04-17	Obama nungara
null	null	40192	Mont-de-Marsan	Landes	Aquitaine	2016-04-25	Obama nungara
null	null	17058	Bourcefranc-le-Chapus	Charente-Maritime	Poitou-Charentes	2016-04-27	Obama nungara
null	null	60159	Compiègne	Oise	Picardie	2016-05-09	Obama nungara
null	null	92060	Plessis-Robinson	Hauts-de-Seine	Ile-de-France	2016-05-13	Obama nungara
null	null	17140	Dolus-d'Oléron	Charente-Maritime	Poitou-Charentes	2016-05-14	Obama nungara
null	null	33501	Saucats	Gironde	Aquitaine	2016-05-17	Obama nungara
null	null	82173	Saint-Sardos	Tarn-et-Garonne	Midi-Pyrénées	2016-05-17	Obama nungara
44.6068078360491	-0.7810485363006592	33029	Barp	Gironde	Aquitaine	2016-05-19	Obama nungara
null	null	31395	Muret	Haute-Garonne	Midi-Pyrénées	2016-05-20	Obama nungara
null	null	92040	Issy-les-Moulineaux	Hauts-de-Seine	Ile-de-France	2016-05-25	Obama nungara
null	null	29185	Plouescat	Finistère	Bretagne	2016-05-30	Obama nungara
null	null	66136	Perpignan	Pyrénées-Orientales	Languedoc-Roussillon	2016-05-30	Obama nungara
null	null	35133	Iffendic	Ille-et-Vilaine	Bretagne	2016-05-30	Obama nungara
null	null	33051	Biganos	Gironde	Aquitaine	2016-06-02	Obama nungara
48.84798072944991	2.4870729446411133	94033	Fontenay-sous-Bois	Val-de-Marne	Ile-de-France	2016-06-02	Obama nungara
45.19409363358943	-1.0747343301773071	33203	Hourtin	Gironde	Aquitaine	2016-06-04	Obama nungara
null	null	29232	Quimper	Finistère	Bretagne	2016-06-05	Obama nungara
null	null	31410	Pechbonnieu	Haute-Garonne	Midi-Pyrénées	2016-06-07	Obama nungara
null	null	33122	Cestas	Gironde	Aquitaine	2016-06-07 09:00:00	Obama nungara
null	null	62686	Ramecourt	Pas-de-Calais	Nord-Pas-de-Calais	2016-06-09	Obama nungara
null	null	44172	Sainte-Luce-sur-Loire	Loire-Atlantique	Pays-de-la-Loire	2016-06-09	Obama nungara
null	null	88160	Epinal	Vosges	Lorraine	2016-06-10	Obama nungara
48.93766790514295	2.365708351135254	93066	Saint-Denis	Seine-Saint-Denis	Ile-de-France	2016-06-13	Obama nungara
43.45572960401787	1.3356059789657593	31395	Muret	Haute-Garonne	Midi-Pyrénées	2016-06-19	Obama nungara
null	null	69123	Lyon	Rhône	Rhône-Alpes	2016-06-20	Obama nungara
null	null	94047	Mandres-les-Roses	Val-de-Marne	Ile-de-France	2016-06-20	Obama nungara
null	null	67218	Illkirch-Graffenstaden	Bas-Rhin	Alsace	2016-06-21	Obama nungara
null	null	44035	Chapelle-sur-Erdre	Loire-Atlantique	Pays-de-la-Loire	2016-06-26	Obama nungara
43.49929659043828	1.3059085607528687	31547	Seysses	Haute-Garonne	Midi-Pyrénées	2016-07-03	Obama nungara
null	null	76575	Saint-Etienne-du-Rouvray	Seine-Maritime	Haute-Normandie	2016-07-11	Obama nungara
null	null	85128	Luçon	Vendée	Pays-de-la-Loire	2016-07-15	Obama nungara
null	null	85226	Saint-Hilaire-de-Riez	Vendée	Pays-de-la-Loire	2016-07-22	Obama nungara
null	null	31421	Pins-Justaret	Haute-Garonne	Midi-Pyrénées	2016-07-25	Obama nungara
null	null	69123	Lyon	Rhône	Rhône-Alpes	2016-07-28	Obama nungara
44.679084122374164	-1.0132554173469543	33019	Audenge	Gironde	Aquitaine	2016-07-31	Obama nungara
null	null	69123	Lyon	Rhône	Rhône-Alpes	2016-08-04	Obama nungara
null	null	31555	Toulouse	Haute-Garonne	Midi-Pyrénées	2016-08-05	Obama nungara
null	null	85288	Talmont-Saint-Hilaire	Vendée	Pays-de-la-Loire	2016-08-09	Obama nungara
48.83199093956435	2.3004233837127686	75	Paris	Paris	Ile-de-France	2016-08-12	Obama nungara
null	null	41269	Vendôme	Loir-et-Cher	Centre	2016-08-12	Obama nungara
null	null	31181	Fauga	Haute-Garonne	Midi-Pyrénées	2016-08-20	Obama nungara
null	null	64422	Oloron-Sainte-Marie	Pyrénées-Atlantiques	Aquitaine	2016-10-06	Obama nungara
null	null	60584	Saint-Leu-d'Esserent	Oise	Picardie	2016-10-18	Obama nungara
43.454601183712	-1.5455102920532	64122	Biarritz	Pyrénées-Atlantiques	Aquitaine	2016-10-21	Obama nungara
48.915214153213086	2.3540962788256365	93066	Saint-Denis	Seine-Saint-Denis	Ile-de-France	2016-10-29	Obama nungara
null	null	29170	Plomelin	Finistère	Bretagne	2016-11-04	Obama nungara
null	null	89387	Sens	Yonne	Bourgogne	2017-02-06	Obama nungara
43.30321565629038	5.389028932601832	13055	Marseille	Bouches-du-Rhône	Provence-Alpes-Côte-d'Azur	2017-02-27 21:00:00	Obama nungara
null	null	37172	Notre-Dame-d'Oé	Indre-et-Loire	Centre	2017-03-31	Obama nungara
null	null	34148	Maraussan	Hérault	Languedoc-Roussillon	2017-04-05	Obama nungara
48.496587610807	-4.4223403930664	29160	Plabennec	Finistère	Bretagne	2017-04-05	Obama nungara
null	null	66144	Pollestres	Pyrénées-Orientales	Languedoc-Roussillon	2017-04-13	Obama nungara
null	null	66058	Corneilla-la-Rivière	Pyrénées-Orientales	Languedoc-Roussillon	2017-04-22	Obama nungara
null	null	29103	Landerneau	Finistère	Bretagne	2017-04-24	Obama nungara
null	null	33529	Teste-de-Buch	Gironde	Aquitaine	2017-07-13	Obama nungara
null	null	33293	Montussan	Gironde	Aquitaine	2017-07-22	Obama nungara
46.139186	-1.141592	17300	Rochelle	Charente-Maritime	Poitou-Charentes	2017-07-25	Obama nungara
null	null	29045	Dirinon	Finistère	Bretagne	2017-07-26	Obama nungara
null	null	31291	Léguevin	Haute-Garonne	Midi-Pyrénées	2017-08-06	Obama nungara
null	null	44074	Indre	Loire-Atlantique	Pays-de-la-Loire	2017-08-24	Obama nungara
null	null	83122	Salles-sur-Verdon	Var	Provence-Alpes-Côte-d'Azur	2017-08-25	Obama nungara
null	null	92060	Plessis-Robinson	Hauts-de-Seine	Ile-de-France	2017-08-30	Obama nungara
null	null	18065	Chezal-BenoÃ®t	Cher	Centre	2017-08-30	Obama nungara
null	null	33281	Mérignac	Gironde	Aquitaine	2017-09-02	Obama nungara
43.1902987046098	0.04854509999995571	65331	Odos	Hautes-Pyrénées	Midi-Pyrénées	2017-09-10	Obama nungara
null	null	29117	Lannilis	Finistère	Bretagne	2017-09-23	Obama nungara
null	null	29259	Saint-Pol-de-Léon	Finistère	Bretagne	2017-09-24	Obama nungara
44.762580878698465	-1.131240928836064	33011	Arès	Gironde	Aquitaine	2017-10-05	Obama nungara
44.22595806892465	-1.157610946452337	40278	Saint-Paul-en-Born	Landes	Aquitaine	2017-10-11	Obama nungara
47.407431762706	0.68590387701988	37261	Tours	Indre-et-Loire	Centre	2017-10-15	Obama nungara
null	null	17028	Aytré	Charente-Maritime	Poitou-Charentes	2017-10-23	Obama nungara
null	null	64348	Lons	Pyrénées-Atlantiques	Aquitaine	2017-10-24	Obama nungara
null	null	29160	Plabennec	Finistère	Bretagne	2017-11-08	Obama nungara
null	null	24056	Bourdeix	Dordogne	Aquitaine	2017-11-09	Obama nungara
45.58859897928	0.63206226211685	24056	Bourdeix	Dordogne	Aquitaine	2017-11-10	Obama nungara
null	null	64122	Biarritz	Pyrénées-Atlantiques	Aquitaine	2017-11-18	Obama nungara
null	null	33200	Haillan	Gironde	Aquitaine	2017-11-18	Obama nungara
49.570454893017	-1.8396735191345	50576	Siouville-Hague	Manche	Basse-Normandie	2017-12-17	Obama nungara
null	null	77337	Noisiel	Seine-et-Marne	Ile-de-France	2018-01-05	Obama nungara
48.873056443892	2.7321571111679	77307	Montévrain	Seine-et-Marne	Ile-de-France	2018-01-06	Obama nungara
null	null	94080	Vincennes	Val-de-Marne	Ile-de-France	2018-01-31	Obama nungara
48.838503545785	2.4438775770765	75	Paris	Paris	Ile-de-France	2018-02-07	Obama nungara
44.766305431017	-1.1265411973	33011	Arès	Gironde	Aquitaine	2018-02-22	Obama nungara
null	null	65235	Juillan	Hautes-Pyrénées	Midi-Pyrénées	2018-02-26	Obama nungara
null	null	85152	Mothe-Achard	Vendée	Pays-de-la-Loire	2018-03-23	Obama nungara
null	null	29019	Brest	Finistère	Bretagne	2018-03-28	Obama nungara
null	null	33199	Gujan-Mestras	Gironde	Aquitaine	2018-04-01	Obama nungara
48.455250202259954	-4.466342518650322	29061	Gouesnou	Finistère	Bretagne	2018-04-06	Obama nungara
null	null	92036	Gennevilliers	Hauts-de-Seine	Ile-de-France	2018-04-19	Obama nungara
null	null	40088	Dax	Landes	Aquitaine	2018-04-23	Obama nungara
47.87211842431533	-3.881310571057952	29039	Concarneau	Finistère	Bretagne	2018-04-23	Obama nungara
49.078801495685	1.4751847089844	27681	Vernon	Eure	Haute-Normandie	2018-04-26	Obama nungara
null	null	33281	Mérignac	Gironde	Aquitaine	2018-04-28	Obama nungara
null	null	33162	Eysines	Gironde	Aquitaine	2018-05-01	Obama nungara
46.380185278379	-0.67362070083618	85028	Bouillé-Courdault	Vendée	Pays-de-la-Loire	2018-05-07	Obama nungara
44.989582938057	-0.68007794594769	33012	Arsac	Gironde	Aquitaine	2018-05-08	Obama nungara
48.041666997474	-1.4957179169865	35069	Châteaugiron	Ille-et-Vilaine	Bretagne	2018-05-08	Obama nungara
null	null	35069	Châteaugiron	Ille-et-Vilaine	Bretagne	2018-05-11	Obama nungara
null	null	33011	Arès	Gironde	Aquitaine	2018-05-16	Obama nungara
44.791929136126	-0.7095364429714	33318	Pessac	Gironde	Aquitaine	2018-05-16	Obama nungara
null	null	85028	Bouillé-Courdault	Vendée	Pays-de-la-Loire	2018-05-17	Obama nungara
null	null	33318	Pessac	Gironde	Aquitaine	2018-05-17 22:30:00	Obama nungara
null	null	77153	Dammartin-en-Goële	Seine-et-Marne	Ile-de-France	2018-05-21	Obama nungara
null	null	49018	Baugé-en-Anjou	Maine-et-Loire	Pays-de-la-Loire	2018-05-23	Obama nungara
43.710743215661	-0.86900943013313	40104	Gamarde-les-Bains	Landes	Aquitaine	2018-05-24	Obama nungara
47.999376110346	-4.1121688605967	29232	Quimper	Finistère	Bretagne	2018-05-24	Obama nungara
null	null	32107	Condom	Gers	Midi-Pyrénées	2018-05-25	Obama nungara
null	null	40231	Port-de-Lanne	Landes	Aquitaine	2018-05-27	Obama nungara
null	null	16286	Rouillac	Charente	Poitou-Charentes	2018-05-27	Obama nungara
null	null	56034	Carnac	Morbihan	Bretagne	2018-05-27	Obama nungara
47.57723336411	-3.0770645532752	56034	Carnac	Morbihan	Bretagne	2018-05-27	Obama nungara
null	null	64102	Bayonne	Pyrénées-Atlantiques	Aquitaine	2018-05-30	Obama nungara
null	null	85146	Montaigu	Vendée	Pays-de-la-Loire	2018-05-30	Obama nungara
43.054470915066	2.2359027777778	11206	Limoux	Aude	Languedoc-Roussillon	2018-05-30	Obama nungara
null	null	64348	Lons	Pyrénées-Atlantiques	Aquitaine	2018-05-31	Obama nungara
46.16399048897	-1.1621294125958	17300	Rochelle	Charente-Maritime	Poitou-Charentes	2018-05-31	Obama nungara
45.85108793044	1.3128554821014	87114	Panazol	Haute-Vienne	Limousin	2018-05-31	Obama nungara
null	null	69282	Meyzieu	Rhône	Rhône-Alpes	2018-06-01	Obama nungara
43.192411717623	6.0529518127441	83130	Solliès-Pont	Var	Provence-Alpes-Côte-d'Azur	2018-06-01	Obama nungara
null	null	31557	Tournefeuille	Haute-Garonne	Midi-Pyrénées	2018-06-02	Obama nungara
null	null	31022	Aucamville	Haute-Garonne	Midi-Pyrénées	2018-06-02	Obama nungara
null	null	64122	Biarritz	Pyrénées-Atlantiques	Aquitaine	2018-06-02	Obama nungara
null	null	35173	Melesse	Ille-et-Vilaine	Bretagne	2018-06-03	Obama nungara
null	null	11206	Limoux	Aude	Languedoc-Roussillon	2018-06-04	Obama nungara
49.064750778842	2.6763325445589	77153	Dammartin-en-Goële	Seine-et-Marne	Ile-de-France	2018-06-06	Obama nungara
46.11681274935731	-0.9385444556476159	17003	Aigrefeuille-d'Aunis	Charente-Maritime	Poitou-Charentes	2018-06-07	Obama nungara
46.164032332537744	-1.1619601953558458	17300	Rochelle	Charente-Maritime	Poitou-Charentes	2018-06-07	Obama nungara
46.112337005334	-0.93259174072261	17003	Aigrefeuille-d'Aunis	Charente-Maritime	Poitou-Charentes	2018-06-07	Obama nungara
null	null	44143	Rezé	Loire-Atlantique	Pays-de-la-Loire	2018-06-09	Obama nungara
null	null	31557	Tournefeuille	Haute-Garonne	Midi-Pyrénées	2018-06-09	Obama nungara
44.865885060644	-0.67391046167415	33200	Haillan	Gironde	Aquitaine	2018-06-09	Obama nungara
43.561739363529	1.3520252032974	31557	Tournefeuille	Haute-Garonne	Midi-Pyrénées	2018-06-09	Obama nungara
46.204673278867	-1.3549940043732	17369	Saint-Martin-de-Ré	Charente-Maritime	Poitou-Charentes	2018-06-09	Obama nungara
null	null	33200	Haillan	Gironde	Aquitaine	2018-06-09 16:00:00	Obama nungara
43.60329630093934	-1.4357884070598175	40133	Labenne	Landes	Aquitaine	2018-06-11	Obama nungara
null	null	84044	Entrechaux	Vaucluse	Provence-Alpes-Côte-d'Azur	2018-06-11	Obama nungara
null	null	33529	Teste-de-Buch	Gironde	Aquitaine	2018-06-11	Obama nungara
null	null	44094	Mauves-sur-Loire	Loire-Atlantique	Pays-de-la-Loire	2018-06-12	Obama nungara
null	null	31555	Toulouse	Haute-Garonne	Midi-Pyrénées	2018-06-13	Obama nungara
null	null	11262	Narbonne	Aude	Languedoc-Roussillon	2018-06-13	Obama nungara
null	null	40192	Mont-de-Marsan	Landes	Aquitaine	2018-06-13	Obama nungara
43.502376911204	-1.5035000026897	64024	Anglet	Pyrénées-Atlantiques	Aquitaine	2018-06-13	Obama nungara
null	null	35275	Saint-Gilles	Ille-et-Vilaine	Bretagne	2018-06-13 23:00:00	Obama nungara
47.747022597435	-3.3725896380372	56121	Lorient	Morbihan	Bretagne	2018-06-14	Obama nungara
null	null	56121	Lorient	Morbihan	Bretagne	2018-06-15	Obama nungara
null	null	92050	Nanterre	Hauts-de-Seine	Ile-de-France	2018-06-17	Obama nungara
null	null	64445	Pau	Pyrénées-Atlantiques	Aquitaine	2018-06-18	Obama nungara
null	null	33122	Cestas	Gironde	Aquitaine	2018-06-19	Obama nungara
43.59333770345236	7.106180191040039	6004	Antibes	Alpes-Maritimes	Provence-Alpes-Côte-d'Azur	2018-06-26	Obama nungara
null	null	31555	Toulouse	Haute-Garonne	Midi-Pyrénées	2018-06-27	Obama nungara
null	null	69266	Villeurbanne	Rhône	Rhône-Alpes	2018-06-27	Obama nungara
null	null	13072	Peynier	Bouches-du-Rhône	Provence-Alpes-Côte-d'Azur	2018-07-01	Obama nungara
null	null	29058	Fouesnant	Finistère	Bretagne	2018-07-04	Obama nungara
43.65086891901894	1.2935055714754071	31150	Cornebarrieu	Haute-Garonne	Midi-Pyrénées	2018-07-05	Obama nungara
null	null	29212	Plouzané	Finistère	Bretagne	2018-07-05	Obama nungara
null	null	91228	Evry	Essonne	Ile-de-France	2018-07-10	Obama nungara
null	null	33514	Soulac-sur-Mer	Gironde	Aquitaine	2018-07-17	Obama nungara
43.22966666666667	2.341111111111111	11069	Carcassonne	Aude	Languedoc-Roussillon	2018-07-19	Obama nungara
47.329781029585	-1.6100415587425	44209	Treillières	Loire-Atlantique	Pays-de-la-Loire	2018-07-21	Obama nungara
null	null	33498	Salles	Gironde	Aquitaine	2018-07-24	Obama nungara
46.963619290904	-1.3311620949389	85027	Boufféré	Vendée	Pays-de-la-Loire	2018-08-03	Obama nungara
null	null	78642	Verneuil-sur-Seine	Yvelines	Ile-de-France	2018-08-06	Obama nungara
43.22008	-0.38252	64230	Gan	Pyrénées-Atlantiques	Aquitaine	2018-08-09	Obama nungara
43.658852939772	-1.3158810138702	40284	Saint-Vincent-de-Tyrosse	Landes	Aquitaine	2018-08-09	Obama nungara
43.452918893555	-0.63720703125	64057	Arthez-de-Béarn	Pyrénées-Atlantiques	Aquitaine	2018-08-09	Obama nungara
null	null	33333	Porge	Gironde	Aquitaine	2018-08-14	Obama nungara
null	null	24037	Bergerac	Dordogne	Aquitaine	2018-08-14	Obama nungara
48.65430629983578	-4.18492584418027	29185	Plouescat	Finistère	Bretagne	2018-08-17	Obama nungara
43.707228989108	-1.0629218816757	40088	Dax	Landes	Aquitaine	2018-08-21	Obama nungara
null	null	24557	Trélissac	Dordogne	Aquitaine	2018-08-29	Obama nungara
47.579522046222	-2.636895775795	56248	Surzur	Morbihan	Bretagne	2018-09-06	Obama nungara
45.7039	-0.33416	16102	Cognac	Charente	Poitou-Charentes	2018-09-09	Obama nungara
48.151394143207	-1.8386261165142	35275	Saint-Gilles	Ille-et-Vilaine	Bretagne	2018-09-16	Obama nungara
null	null	35275	Saint-Gilles	Ille-et-Vilaine	Bretagne	2018-09-17	Obama nungara
null	null	44109	Nantes	Loire-Atlantique	Pays-de-la-Loire	2018-09-18	Obama nungara
null	null	74305	Ville-la-Grand	Haute-Savoie	Rhône-Alpes	2018-09-19	Obama nungara
44.831328260466	-0.61945348978043	33281	Mérignac	Gironde	Aquitaine	2018-09-27	Obama nungara
43.62517714021597	1.2698598727284889	31417	Pibrac	Haute-Garonne	Midi-Pyrénées	2018-10-04	Obama nungara
null	null	64483	Saint-Jean-de-Luz	Pyrénées-Atlantiques	Aquitaine	2018-10-06	Obama nungara
null	null	33321	Peujard	Gironde	Aquitaine	2018-10-11 20:00:00	Obama nungara
null	null	44109	Nantes	Loire-Atlantique	Pays-de-la-Loire	2018-10-13	Obama nungara
47.21294978491817	-1.562644723713447	44109	Nantes	Loire-Atlantique	Pays-de-la-Loire	2018-10-14	Obama nungara
43.922726747304	5.0470966100693	84054	Isle-sur-la-Sorgue	Vaucluse	Provence-Alpes-Côte-d'Azur	2018-10-14	Obama nungara
null	null	40272	Saint-Martin-de-Hinx	Landes	Aquitaine	2018-10-15	Obama nungara
47.807577582825	-3.8176926970482	29293	Trégunc	Finistère	Bretagne	2018-10-17	Obama nungara
null	null	40244	Rivière-Saas-et-Gourby	Landes	Aquitaine	2018-10-18	Obama nungara
null	null	33318	Pessac	Gironde	Aquitaine	2018-10-18	Obama nungara
null	null	31555	Toulouse	Haute-Garonne	Midi-Pyrénées	2018-10-21	Obama nungara
null	null	22350	Tréduder	Côtes-d'Armor	Bretagne	2018-10-23	Obama nungara
null	null	29103	Landerneau	Finistère	Bretagne	2018-10-24 08:15:00	Obama nungara
null	null	29197	Plouhinec	Finistère	Bretagne	2018-10-24 22:00:00	Obama nungara
null	null	83068	Grimaud	Var	Provence-Alpes-Côte-d'Azur	2018-10-29	Obama nungara
48.12005908681399	-1.8643629865082403	35065	Chapelle-Thouarault	Ille-et-Vilaine	Bretagne	2018-11-01 23:30:00	Obama nungara
null	null	13055	Marseille	Bouches-du-Rhône	Provence-Alpes-Côte-d'Azur	2018-11-05	Obama nungara
null	null	44109	Nantes	Loire-Atlantique	Pays-de-la-Loire	2018-11-07	Obama nungara
46.139245	-1.141614	17300	Rochelle	Charente-Maritime	Poitou-Charentes	2018-11-07	Obama nungara
46.17494388480513	-1.1601696136286819	17200	Lagord	Charente-Maritime	Poitou-Charentes	2018-11-15	Obama nungara
47.808543141519	3.5362243652344	89346	Saint-Georges-sur-Baulche	Yonne	Bourgogne	2018-11-18	Obama nungara

## Sheet: Notes
Data from:
Obama chez moi! The invasion of metropolitan France by the land planarian Obama nungara (Platyhelminthes, Geoplanidae)
Jean-Lou Justine 1, Leigh Winsor 2, Delphine Gey 3, Pierre Gros 4, Jessica Thévenot 5
1	ISYEB, Institut de Systématique Évolution Biodiversité, UMR7205 CNRS, EPHE, MNHN, UPMC, Université des Antilles, Muséum National d'Histoire Naturelle, Paris, France
2	College of Science and Engineering, James Cook University, Townsville, Queensland, Australia
3	Service de Systématique moléculaire, Muséum National d’Histoire Naturelle, Paris, France
4	Amateur Naturalist, Cagnes-sur-Mer, France
5	UMS Patrinat (CNRS - AFB - MNHN), Muséum National d'Histoire Naturelle, Paris, France
Corresponding author: Jean-Lou Justine, justine@mnhn.fr
NOTE about Latitude and Longitude, columns A & B:
Latitude and Longitude use World Geodetic System 1984 (WGS84)
NOTE about column C, "INSEE Code":
INSEE refers to The National Institute of Statistics and Economic Studies
(French: Institut national de la statistique et des études économiques)
INSEE is the national statistics bureau of France.
The numbers in column C refer to the INSEE code of the commune.
How was this Excel sheet produced?
Data were entered into CardObs, the online tool used by INPN (INPN = French "National Inventory of the Natural Heritage”)
https://inpn.mnhn.fr/
https://cardobs.mnhn.fr/
CardObs is a tool for online management of naturalistic data and related information (location, observation, dates), available since 2007.
Data in this Excel sheet were then extracted from the general CardObs database.
Data in CardObs are regularly transferred to GBIF, so all data in this Excel sheet will be available from GBIF in the future.
GBIF: The Global Biodiversity Information Facility
https://www.gbif.org/
The Excel sheet includes 530 records, from 2013 to 2018.
