# Supplementary material for: Obama chez moi! The invasion of metropolitan France by the land planarian Obama nungara (Platyhelminthes, Geoplanidae)
Source: PeerJ. 2020 Feb 6;8:e8385. doi: 10.7717/peerj.8385 (PMC7007977; doi:10.7717/peerj.8385)
Supplement: Supplemental Information 2 — The matrix includes a selection of available sequences of O. nungara and sequences of six other Obama species (noted with *), selected upon the absence of misreads. The matrix includes 99 nucleotide sequences with 255 positions. The file in MEGA format (.meg) includes information about “groups” (a MEGA feature), that is the clades found in the analysis. The file in FASTA format (.fasta) does not include this information. [file peerj-08-8385-s002.zip]

Archive with 2 entries (2 files):
- OBAMA2019_MEG FORMAT (with groups) REVISED.meg
- OBAMA2019_FASTA FORMAT - REVISED.fasta
