# Supplementary material for: Obama chez moi! The invasion of metropolitan France by the land planarian Obama nungara (Platyhelminthes, Geoplanidae)
Source: PeerJ. 2020 Feb 6;8:e8385. doi: 10.7717/peerj.8385 (PMC7007977; doi:10.7717/peerj.8385)
Supplement: Supplemental Information 2 — The matrix includes a selection of available sequences of O. nungara and sequences of six other Obama species (noted with *), selected upon the absence of misreads. The matrix includes 99 nucleotide sequences with 255 positions. The file in MEGA format (.meg) includes information about “groups” (a MEGA feature), that is the clades found in the analysis. The file in FASTA format (.fasta) does not include this information. [file peerj-08-8385-s002.zip › OBAMA2019_MEG FORMAT (with groups) REVISED.meg]

#mega
!Title Obama nungara matrix, 99 taxa, 255 characters, clean;
!Description This is the matrix used in the paper by Justine et al., 2019;
!Format DataType=DNA indel=- CodeTable=Flatworm_Mitochondrial;
[ ]
[Matrix used in article:]
[Title: Obama chez moi! The invasion of metropolitan France by the land planarian Obama nungara (Platyhelminthes, Geoplanidae)]
[Authors:Justine, Jean-Lou; Winsor, Leigh; Gey, Delphine; Gros, Pierre; Th�venot, Jessica]
[Journal: PeerJ]
[Licence: CC BY 4.0]
[ ]
!Domain=Data property=Coding CodonStart=1;
#MN529561_Obama_nungara_JL055_06_Cagnes_(France)_{ARGENTINA_1}
ATTTTAATTCTTCCTGGTTTTGGTTTAATTTCTCATATAATTATTTTTTATAGAGGAAAG
GATTTTTCTTTTGGTCATTTAGGAATGTTATATGCTATGTTAAGAATTGGGTTTTTAGGT
TTTATTGTTTGAGCCCACCATATGTATACGATAGGTTTAGATTTAGATTCACGTGCTTAT
TTTACTGGAGCTACTATGATTATTGGTGTTCCTACTGGTATAAAGATTTTTAGATGATTA
GCTACTATTTACGGA

#MN529562_Obama_nungara_JL057B_22_Lomballe_(France)_{ARGENTINA_1}
ATTTTAATTCTTCCTGGTTTTGGTTTAATTTCTCATATAATTATTTTTTATAGAGGAAAG
GATTTTTCTTTTGGTCATTTAGGAATGTTATATGCTATGTTAAGAATTGGGTTTTTAGGT
TTTATTGTTTGAGCCCACCATATGTATACGATAGGTTTAGATTTAGATTCACGTGCTTAT
TTTACTGGAGCTACTATGATTATTGGTGTTCCTACTGGTATAAAGATTTTTAGATGATTA
GCTACTATTTACGGA

#MN529563_Obama_nungara_JL067_29_Guiclan_(France)_{ARGENTINA_1}
ATTTTAATTCTTCCTGGTTTTGGTTTAATTTCTCATATAATTATTTTTTATAGAGGAAAG
GATTTTTCTTTTGGTCATTTAGGGATGTTATATGCTATGTTAAGAATTGGGTTTTTAGGT
TTTATTGTTTGAGCCCACCATATGTATACGATAGGTTTAGATTTAGATTCACGTGCTTAT
TTTACTGGAGCTACTATGATTATTGGTGTTCCTACTGGTATAAAGATTTTTAGATGATTA
GCTACTATTTACGGA

#MN529564_Obama_nungara_JL080_83_Salernes_(France)_{ARGENTINA_1}
ATTTTAATTCTTCCTGGTTTTGGTTTAATTTCTCATATAATTATTTTTTATAGAGGAAAG
GATTTTTCTTTTGGTCATTTAGGAATGTTATATGCTATGTTAAGAATTGGGTTTTTAGGT
TTTATTGTTTGAGCCCACCATATGTATACGATAGGTTTAGATTTAGATTCACGTGCTTAT
TTTACTGGAGCTACTATGATTATTGGTGTTCCTACTGGTATAAAGATTTTTAGATGATTA
GCTACTATTTACGGA

#MN529565_Obama_nungara_JL092A_82_Montauban_(France)_{ARGENTINA_1}
ATTTTAATTCTTCCTGGTTTTGGTTTAATTTCTCATATAATTATTTTTTATAGAGGAAAG
GATTTTTCTTTTGGTCATTTAGGGATGTTATATGCTATGTTAAGAATTGGGTTTTTAGGT
TTTATTGTTTGAGCCCACCATATGTATACGATAGGTTTAGATTTAGATTCACGTGCTTAT
TTTACTGGAGCTACTATGATTATTGGTGTTCCTACTGGTATAAAGATTTTTAGATGATTA
GCTACTATTTACGGA

#MN529566_Obama_nungara_JL094_75_Paris_(France)_{ARGENTINA_1}
ATTTTAATTCTTCCTGGTTTTGGTTTAATTTCTCATATAATTATTTTTTATAGAGGAAAG
GATTTTTCTTTTGGTCATTTAGGGATGTTATATGCTATGTTAAGAATTGGGTTTTTAGGT
TTTATTGTTTGAGCCCACCATATGTATACGATAGGTTTAGATTTAGATTCACGTGCTTAT
TTTACTGGAGCTACTATGATTATTGGTGTTCCTACTGGTATAAAGATTTTTAGATGATTA
GCTACTATTTACGGA

#MN529567_Obama_nungara_JL098A_34_Les_Matelles_(France)_{ARGENTINA_1}
ATTTTAATTCTTCCTGGTTTTGGTTTAATTTCTCATATAATTATTTTTTATAGAGGAAAG
GATTTTTCTTTTGGTCATTTAGGGATGTTATATGCTATGTTAAGAATTGGGTTTTTAGGT
TTTATTGTTTGAGCCCACCATATGTATACGATAGGTTTAGATTTAGATTCACGTGCTTAT
TTTACTGGAGCTACTATGATTATTGGTGTTCCTACTGGTATAAAGATTTTTAGATGATTA
GCTACTATTTACGGA

#MN529568_Obama_nungara_JL098C_34_Les_Matelles_(France)_{ARGENTINA_1}
ATTTTAATTCTTCCTGGTTTTGGTTTAATTTCTCATATAATTATTTTTTATAGAGGAAAG
GATTTTTCTTTTGGTCATTTAGGAATGTTATATGCTATGTTAAGAATTGGGTTTTTAGGT
TTTATTGTTTGAGCCCACCATATGTATACGATAGGTTTAGATTTAGATTCACGTGCTTAT
TTTACTGGAGCTACTATGATTATTGGTGTTCCTACTGGTATAAAGATTTTTAGATGATTA
GCTACTATTTACGGA

#MN529569_Obama_nungara_JL101_14_Caen_(France)_{ARGENTINA_1}
ATTTTAATTCTTCCTGGTTTTGGTTTAATTTCTCATATAATTATTTTTTATAGAGGAAAG
GATTTTTCTTTTGGTCATTTAGGAATGTTATATGCTATGTTAAGAATTGGGTTTTTAGGT
TTTATTGTTTGAGCCCACCATATGTATACGATAGGTTTAGATTTAGATTCACGTGCTTAT
TTTACTGGAGCTACTATGATTATTGGTGTTCCTACTGGTATAAAGATTTTTAGATGATTA
GCTACTATTTACGGA

#MN529570_Obama_nungara_JL103_17_Ile_de_Re_(France)_{ARGENTINA_1}
ATTTTAATTCTTCCTGGTTTTGGTTTAATTTCTCATATAATTATTTTTTATAGAGGAAAG
GATTTTTCTTTTGGTCATTTAGGAATGTTATATGCTATGTTAAGAATTGGGTTTTTAGGT
TTTATTGTTTGAGCCCACCATATGTATACGATAGGTTTAGATTTAGATTCACGTGCTTAT
TTTACTGGAGCTACTATGATTATTGGTGTTCCTACTGGTATAAAGATTTTTAGATGATTA
GCTACTATTTACGGA

#MN529571_Obama_nungara_JL106_54_Metz_(France)_{ARGENTINA_1}
ATTTTAATTCTTCCTGGTTTTGGTTTAATTTCTCATATAATTATTTTTTATAGAGGAAAG
GATTTTTCTTTTGGTCATTTAGGAATGTTATATGCTATGTTAAGAATTGGGTTTTTAGGT
TTTATTGTTTGAGCCCACCATATGTATACGATAGGTTTAGATTTAGATTCACGTGCTTAT
TTTACTGGAGCTACTATGATTATTGGTGTTCCTACTGGTATAAAGATTTTTAGATGATTA
GCTACTATTTACGGA

#MN529572_Obama_nungara_JL109A_Roma_(Italy)_{ARGENTINA_1}
ATTTTAATTCTTCCTGGTTTTGGTTTAATTTCTCATATAATTATTTTTTATAGAGGAAAG
GATTTTTCTTTTGGTCATTTAGGAATGTTATATGCTATGTTAAGAATTGGGTTTTTAGGT
TTTATTGTTTGAGCCCACCATATGTATACGATAGGTTTAGATTTAGATTCACGTGCTTAT
TTTACTGGAGCTACTATGATTATTGGTGTTCCTACTGGTATAAAGATTTTTAGATGATTA
GCTACTATTTACGGA

#MN529573_Obama_nungara_JL145_93_La_Plaine_Saint_Denis_(France)_{ARGENTINA_1}
ATTTTAATTCTTCCTGGTTTTGGTTTAATTTCTCATATAATTATTTTTTATAGAGGAAAG
GATTTTTCTTTTGGTCATTTAGGAATGTTATATGCTATGTTAAGAATTGGGTTTTTAGGT
TTTATTGTTTGAGCCCACCATATGTATACGATAGGTTTAGATTTAGATTCACGTGCTTAT
TTTACTGGAGCTACTATGATTATTGGTGTTCCTACTGGTATAAAGATTTTTAGATGATTA
GCTACTATTTACGGA

#MN529574_Obama_nungara_JL147A_49_La_Flocelliere_(France)_{ARGENTINA_1}
ATTTTAATTCTTCCTGGTTTTGGTTTAATTTCTCATATAATTATTTTTTATAGAGGAAAG
GATTTTTCTTTTGGTCATTTAGGAATGTTATATGCTATGTTAAGAATTGGGTTTTTAGGT
TTTATTGTTTGAGCCCACCATATGTATACGATAGGTTTAGATTTAGATTCACGTGCTTAT
TTTACTGGAGCTACTATGATTATTGGTGTTCCTACCGGTATAAAGATTTTTAGATGATTA
GCTACTATTTACGGA

#MN529575_Obama_nungara_JL152_06_Cagnes_(France)_{ARGENTINA_1}
ATTTTAATTCTTCCTGGTTTTGGTTTAATTTCTCATATAATTATTTTTTATAGAGGAAAG
GATTTTTCTTTTGGTCATTTAGGGATGTTATATGCTATGTTAAGAATTGGGTTTTTAGGT
TTTATTGTTTGAGCCCACCATATGTATACGATAGGTTTAGATTTAGATTCACGTGCTTAT
TTTACTGGAGCTACTATGATTATTGGTGTTCCTACTGGTATAAAGATTTTTAGATGATTA
GCTACTATTTACGGA

#MN529576_Obama_nungara_JL168A_Geneva_(Switzerland)_{ARGENTINA_1}
ATTTTAATTCTTCCTGGTTTTGGTTTAATTTCTCATATAATTATTTTTTATAGAGGAAAG
GATTTTTCTTTTGGTCATTTAGGGATGTTATATGCTATGTTAAGAATTGGGTTTTTAGGT
TTTATTGTTTGAGCCCACCATATGTATACGATAGGTTTAGATTTAGATTCACGTGCTTAT
TTTACTGGAGCTACTATGATTATTGGTGTTCCTACTGGTATAAAGATTTTTAGATGATTA
GCTACTATTTACGGA

#MN529577_Obama_nungara_JL193_54_Lay_Saint_Christophe_(France)_{ARGENTINA_1}
ATTTTAATTCTTCCTGGTTTTGGTTTAATTTCTCATATAATTATTTTTTATAGAGGAAAG
GATTTTTCTTTTGGTCATTTAGGAATGTTATATGCTATGTTAAGAATTGGGTTTTTAGGT
TTTATTGTTTGAGCCCACCATATGTATACGATAGGTTTAGATTTAGATTCACGTGCTTAT
TTTACTGGAGCTACTATGATTATTGGTGTTCCTACTGGTATAAAGATTTTTAGATGATTA
GCTACTATTTACGGA

#MN529578_Obama_nungara_JL196_92_Chatenay_Malabris_(France)_{ARGENTINA_1}
ATTTTAATTCTTCCTGGTTTTGGTTTAATTTCTCATATAATTATTTTTTATAGAGGAAAG
GATTTTTCTTTTGGTCATTTAGGAATGTTATATGCTATGTTAAGAATTGGGTTTTTAGGT
TTTATTGTTTGAGCTCACCATATGTATACGATAGGTTTAGATTTAGATTCACGTGCTTAT
TTTACTGGAGCTACTATGATTATTGGTGTTCCTACTGGTATAAAGATTTTTAGATGATTA
GCTACTATTTACGGA

#MN529579_Obama_nungara_JL243_14_Caen_(France)_{ARGENTINA_1}
ATTTTAATTCTTCCTGGTTTTGGTTTAATTTCTCATATAATTATTTTTTATAGAGGAAAG
GATTTTTCTTTTGGTCATTTAGGAATGTTATATGCTATGTTAAGAATTGGGTTTTTAGGT
TTTATTGTTTGAGCCCACCATATGTATACGATAGGTTTAGATTTAGATTCACGTGCTTAT
TTTACTGGAGCTACTATGATTATTGGTGTTCCTACTGGTATAAAGATTTTTAGATGATTA
GCTACTATTTACGGA

#MN529580_Obama_nungara_JL245_91_Bretigny_sur_Orge_(France)_{ARGENTINA_1}
ATTTTAATTCTTCCTGGTTTTGGTTTAATTTCTCATATAATTATTTTTTATAGAGGAAAG
GATTTTTCTTTTGGTCATTTAGGAATGTTATATGCTATGTTAAGAATTGGGTTTTTAGGT
TTTATTGTTTGAGCCCACCATATGTATACGATAGGTTTAGATTTAGATTCACGTGCTTAT
TTTACTGGAGCTACTATGATTATTGGTGTTCCTACTGGTATAAAGATTTTTAGATGATTA
GCTACTATTTACGGA

#MN529581_Obama_nungara_JL246A_34_Les_Matelles_(France)_{ARGENTINA_1}
ATTTTAATTCTTCCTGGTTTTGGTTTAATTTCTCATATAATTATTTTTTATAGAGGAAAG
GATTTTTCTTTTGGTCATTTAGGGATGTTATATGCTATGTTAAGAATTGGGTTTTTAGGT
TTTATTGTTTGAGCCCACCATATGTATACGATAGGTTTAGATTTAGATTCACGTGCTTAT
TTTACTGGAGCTACTATGATTATTGGTGTTCCTACTGGTATAAAGATTTTTAGATGATTA
GCTACTATTTACGGA

#MN529582_Obama_nungara_JL259B_69_Lyon_(France)_{ARGENTINA_1}
ATTTTAATTCTTCCTGGTTTTGGTTTAATTTCTCATATAATTATTTTTTATAGAGGAAAG
GATTTTTCTTTTGGTCATTTAGGAATGTTATATGCTATGTTAAGAATTGGGTTTTTAGGT
TTTATTGTTTGAGCTCACCATATGTATACGATAGGTTTAGATTTAGATTCACGTGCTTAT
TTTACTGGAGCTACTATGATTATTGGTGTTCCTACTGGTATAAAGATTTTTAGATGATTA
GCTACTATTTACGGA

#KJ659656_Obama_sp._459ObaGav_(Spain)_{ARGENTINA_1}
ATTTTAATTCTTCCTGGTTTTGGTTTAATTTCTCATATAATTATTTTTTATAGAGGAAAG
GATTTTTCTTTTGGTCATTTAGGAATGTTATATGCTATGTTAAGAATTGGGTTTTTAGGT
TTTATTGTTTGAGCCCACCATATGTATACGATAGGTTTAGATTTAGATTCACGTGCTTAT
TTTACTGGAGCTACTATGATTATTGGTGTTCCTACTGGTATAAAGATTTTTAGATGATTA
GCTACTATTTACGGA

#KJ659659_Obama_sp._595ObaVil_(Spain)_{ARGENTINA_1}
ATTTTAATTCTTCCTGGTTTTGGTTTAATTTCTCATATAATTATTTTTTATAGAGGAAAG
GATTTTTCTTTTGGTCATTTAGGGATGTTATATGCTATGTTAAGAATTGGGTTTTTAGGT
TTTATTGTTTGAGCTCACCATATGTATACGATAGGTTTAGATTTAGATTCACGTGCTTAT
TTTACTGGAGCTACTATGATTATTGGTGTTCCTACTGGTATAAAGATTTTTAGATGATTA
GCTACTATTTACGGA

#KJ659662_Obama_sp._611ObaCan_(Spain)_{ARGENTINA_1}
ATTTTAATTCTTCCTGGTTTTGGTTTAATTTCTCATATAATTATTTTTTATAGAGGAAAG
GGTTTTTCTTTTGGTCATTTAGGGATGTTATATGCTATGTTAAGAATTGGGTTTTTAGGT
TTTATTGTTTGAGCTCACCATATGTATACGATAGGTTTAGATTTAGATTCACGTGCTTAT
TTTACTGGAGCTACTATGATTATTGGTGTTCCTACTGGTATAAAGATTTTTAGATGATTA
GCTACTATTTACGGA

#KJ659657_Obama_sp._593ObaVil_(Spain)_{ARGENTINA_1}
ATTTTAATTCTTCCTGGTTTTGGTTTAATTTCTCATATAATTATTTTTTATAGAGGAAAG
GATTTTTCTTTTGGTCATTTAGGGATGTTATATGCTATGTTAAGAATTGGGTTTTTAGGT
TTTATTGTTTGAGCTCACCATATGTATACGATAGGTTTAGATTTAGATTCACGTGCTTAT
TTTACTGGAGCTACTATGATTATTGGTGTTCCTACTGGTATAAAGATTTTTAGATGATTA
GCTACTATTTACGGA

#KJ659664_Obama_sp._668ObaBor_(Spain)_{ARGENTINA_1}
ATTTTAATTCTTCCTGGTTTTGGTTTAATTTCTCATATAATTATTTTTTATAGAGGAAAG
GATTTTTCTTTTGGTCATTTAGGAATGTTATATGCTATGTTAAGAATTGGGTTTTTAGGT
TTTATTGTTTGAGCCCACCATATGTATACGATAGGTTTAGATTTAGATTCACGTGCTTAT
TTTACTGGAGCTACTATGATTATTGGTGTTCCTACTGGTATAAAGATTTTTAGATGATTA
GCTACTATTTACGGA

#KJ659663_Obama_sp._667ObaBor_(Spain)_{ARGENTINA_1}
ATTTTAATTCTTCCTGGTTTTGGTTTAATTTCTCATATAATTATTTTTTATAGAGGAAAG
GATTTTTCTTTTGGTCATTTAGGAATGTTATATGCTATGTTAAGAATTGGGTTTTTAGGT
TTTATTGTTTGAGCCCACCATATGTATACGATAGGTTTAGATTTAGATTCACGTGCTTAT
TTTACTGGAGCTACTATGATTATTGGTGTTCCTACTGGTATAAAGATTTTTAGATGATTA
GCTACTATTTACGGA

#KJ659666_Obama_sp._755ObaFlu_(Spain)_{ARGENTINA_1}
ATTTTAATTCTTCCTGGTTTTGGTTTAATTTCTCATATAATTATTTTTTATAGAGGAAAG
GATTTTTCTTTTGGTCATTTAGGAATGTTATATGCTATGTTAAGAATTGGGTTTTTAGGT
TTTATTGTTTGAGCCCACCATATGTATACGATAGGTTTAGATTTAGATTCACGTGCTTAT
TTTACTGGAGCTACTATGATTATTGGTGTTCCTACTGGTATAAAGATTTTTAGATGATTA
GCTACTATTTACGGA

#KJ659667_Obama_sp._895ObaUK_(Guernsey)_{ARGENTINA_1}
ATTTTAATTCTTCCTGGTTTTGGTTTAATTTCTCATATAATTATTTTTTATAGAGGAAAG
GATTTTTCTTTTGGTCATTTAGGAATGTTATATGCTATGTTAAGAATTGGGTTTTTAGGT
TTTATTGTTTGAGCCCACCATATGTATACGATAGGTTTAGATTTAGATTCACGTGCTTAT
TTTACTGGAGCTACTATGATTATTGGTGTTCCTACTGGTATAAAGATTTTTAGATGATTA
GCTACTATTTACGGA

#KJ659669_Obama_sp._897ObaUK_(UK)_{ARGENTINA_1}
ATTTTAATTCTTCCTGGTTTTGGTTTAATTTCTCATATAATTATTTTTTATAGAGGAAAG
GATTTTTCTTTTGGTCATTTAGGAATGTTATATGCTATGTTAAGAATTGGGTTTTTAGGT
TTTATTGTTTGAGCCCACCATATGTATACGATAGGTTTAGATTTAGATTCACGTGCTTAT
TTTACTGGAGCTACTATGATTATTGGTGTTCCTACTGGTATAAAGATTTTTAGATGATTA
GCTACTATTTACGGA

#KM053208_Obama_marmorata_GEO01_(Spain)_{ARGENTINA_1}
ATTTTAATTCTTCCTGGTTTTGGTTTAATTTCTCATATAATTATTTTTTATAGAGGAAAG
GATTTTTCTTTTGGTCATTTAGGGATGTTATATGCTATGTTAAGAATTGGGTTTTTAGGT
TTTATTGTTTGAGCTCACCATATGTATACGATAGGTTTAGATTTAGATTCACGTGCTTAT
TTTACTGGAGCTACTATGATTATTGGTGTTCCTACTGGTATAAAGATTTTTAGATGATTA
GCTACTATTTACGGA

#KM053209_Obama_marmorata_GEO02_(Spain)_{ARGENTINA_1}
ATTTTAATTCTTCCTGGTTTTGGTTTAATTTCTCATATAATTATTTTTTATAGAGGAAAG
GATTTTTCTTTTGGTCATTTAGGGATGTTATATGCTATGTTAAGAATTGGGTTTTTAGGT
TTTATTGTTTGAGCTCACCATATGTATACGATAGGTTTAGATTTAGATTCACGTGCTTAT
TTTACTGGAGCTACTATGATTATTGGTGTTCCTACTGGTATAAAGATTTTTAGATGATTA
GCTACTATTTACGGA

#KJ659665_Obama_sp._754ObaFlu_(Spain)_{ARGENTINA_1}
ATTTTAATTCTTCCTGGTTTTGGTTTAATTTCTCATATAATTATTTTTTATAGAGGAAAG
GATTTTTCTTTTGGTCATTTAGGAATGTTATATGCTATGTTAAGAATTGGGTTTTTAGGT
TTTATTGTTTGAGCCCACCATATGTATACGATAGGTTTAGATTTAGATTCACGTGCTTAT
TTTACTGGAGCTACTATGATTATTGGTGTTCCTACTGGTATAAAGATTTTTAGATGATTA
GCTACTATTTACGGA

#KJ659670_Obama_sp._898ObaUK_(UK)_{ARGENTINA_1}
ATTTTAATTCTTCCTGGTTTTGGTTTAATTTCTCATATAATTATTTTTTATAGAGGAAAG
GATTTTTCTTTTGGTCATTTAGGAATGTTATATGCTATGTTAAGAATTGGGTTTTTAGGT
TTTATTGTTTGAGCCCACCATATGTATACGATAGGTTTAGATTTAGATTCACGTGCTTAT
TTTACTGGAGCTACTATGATTATTGGTGTTCCTACTGGTATAAAGATTTTTAGATGATTA
GCTACTATTTACGGA

#KM053212_Obama_marmorata_GEO05_(Spain)_{ARGENTINA_1}
ATTTTAATTCTTCCTGGTTTTGGTTTAATTTCTCATATAATTATTTTTTATAGAGGAAAG
GATTTTTCTTTTGGTCATTTAGGGATGTTATATGCTATGTTAAGAATTGGGTTTTTAGGT
TTTATTGTTTGAGCTCACCATATGTATACGATAGGTTTAGATTTAGATTCACGTGCTTAT
TTTACTGGAGCTACTATGATTATTGGTGTTCCTACTGGTATAAAGATTTTTAGATGATTA
GCTACTATTTACGGA

#KM053211_Obama_marmorata_GEO04_(Spain)_{ARGENTINA_1}
ATTTTAATTCTTCCTGGTTTTGGTTTAATTTCTCATATAATTATTTTTTATAGAGGAAAG
GATTTTTCTTTTGGTCATTTAGGGATGTTATATGCTATGTTAAGAATTGGGTTTTTAGGT
TTTATTGTTTGAGCTCACCATATGTATACGATAGGTTTAGATTTAGATTCACGTGCTTAT
TTTACTGGAGCTACTATGATTATTGGTGTTCCTACTGGTATAAAGATTTTTAGATGATTA
GCTACTATTTACGGA

#KM053214_Obama_marmorata_GEO07_(Spain)_{ARGENTINA_1}
ATTTTAATTCTTCCTGGTTTTGGTTTAATTTCTCATATAATTATTTTTTATAGAGGAAAG
GATTTTTCTTTTGGTCATTTAGGGATGTTATATGCTATGTTAAGAATTGGGTTTTTAGGT
TTTATTGTTTGAGCTCACCATATGTATACGATAGGTTTAGATTTAGATTCACGTGCTTAT
TTTACTGGAGCTACTATGATTATTGGTGTTCCTACTGGTATAAAGATTTTTAGATGATTA
GCTACTATTTACGGA

#KM053213_Obama_marmorata_GEO06_(Spain)_{ARGENTINA_1}
ATTTTAATTCTTCCTGGTTTTGGTTTAATTTCTCATATAATTATTTTTTATAGAGGAAAG
GATTTTTCTTTTGGTCATTTAGGAATGTTATATGCTATGTTAAGAATTGGGTTTTTAGGT
TTTATTGTTTGAGCCCACCATATGTATACGATAGGTTTAGATTTAGATTCACGTGCTTAT
TTTACTGGAGCTACTATGATTATTGGTGTTCCTACTGGTATAAAGATTTTTAGATGATTA
GCTACTATTTACGGA

#KM053215_Obama_marmorata_GEO08_(Spain)_{ARGENTINA_1}
ATTTTAATTCTTCCTGGTTTTGGTTTAATTTCTCATATAATTATTTTTTATAGAGGAAAG
GATTTTTCTTTTGGTCATTTAGGAATGTTATATGCTATGTTAAGAATTGGGTTTTTAGGT
TTTATTGTTTGAGCCCACCATATGTATACGATAGGTTTAGATTTAGATTCACGTGCTTAT
TTTACTGGAGCTACTATGATTATTGGTGTTCCTACTGGTATAAAGATTTTTAGATGATTA
GCTACTATTTACGGA

#KM053210_Obama_marmorata_GEO03_(Spain)_{ARGENTINA_1}
ATTTTAATTCTTCCTGGTTTTGGTTTAATTTCTCATATAATTATTTTTTATAGAGGAAAG
GATTTTTCTTTTGGTCATTTAGGAATGTTATATGCTATGTTAAGAATTGGGTTTTTAGGT
TTTATTGTTTGAGCCCACCATATGTATACGATAGGTTTAGATTTAGATTCACGTGCTTAT
TTTACTGGAGCTACTATGATTATTGGTGTTCCTACTGGTATAAAGATTTTTAGATGATTA
GCTACTATTTACGGA

#KM053216_Obama_marmorata_GEO09_(Spain)_{ARGENTINA_1}
ATTTTAATTCTTCCTGGTTTTGGTTTAATTTCTCATATAATTATTTTTTATAGAGGAAAG
GATTTTTCTTTTGGTCATTTAGGGATGTTATATGCTATGTTAAGAATTGGGTTTTTAGGT
TTTATTGTTTGAGCTCACCATATGTATACGATAGGTTTAGATTTAGATTCACGTGCTTAT
TTTACTGGAGCTACTATGATTATTGGTGTTCCTACTGGTATAAAGATTTTTAGATGATTA
GCTACTATTTACGGA

#KM053217_Obama_marmorata_GEO10_(Spain)_{ARGENTINA_1}
ATTTTAATTCTTCCTGGTTTTGGTTTAATTTCTCATATAATTATTTTTTATAGAGGAAAG
GATTTTTCTTTTGGTCATTTAGGGATGTTATATGCTATGTTAAGAATTGGGTTTTTAGGT
TTTATTGTTTGAGCCCACCATATGTATACGATAGGTTTAGATTTAGATTCACGTGCTTAT
TTTACTGGAGCTACTATGATTATTGGTGTTCCTACTGGTATAAAGATTTTTAGATGATTA
GCTACTATTTACGGA

#KM053221_Obama_marmorata_GEO16_(Spain)_{ARGENTINA_1}
ATTTTAATTCTTCCTGGTTTTGGTTTAATTTCTCATATAATTATTTTTTATAGAGGAAAG
GATTTTTCTTTTGGTCATTTAGGAATGTTATATGCTATGTTAAGAATTGGGTTTTTAGGT
TTTATTGTTTGAGCCCACCATATGTATACGATAGGTTTAGATTTAGATTCACGTGCTTAT
TTTACTGGAGCTACTATGATTATTGGTGTTCCTACTGGTATAAAGATTTTTAGATGATTA
GCTACTATTTACGGA

#KM053218_Obama_marmorata_GEO11_(Spain)_{ARGENTINA_1}
ATTTTAATTCTTCCTGGTTTTGGTTTAATTTCTCATATAATTATTTTTTATAGAGGAAAG
GATTTTTCTTTTGGTCATTTAGGGATGTTATATGCTATGTTAAGAATTGGGTTTTTAGGT
TTTATTGTTTGAGCCCACCATATGTATACGATAGGTTTAGATTTAGATTCACGTGCTTAT
TTTACTGGAGCTACTATGATTATTGGTGTTCCTACTGGTATAAAGATTTTTAGATGATTA
GCTACTATTTACGGA

#KM053220_Obama_marmorata_GEO14_(Spain)_{ARGENTINA_1}
ATTTTAATTCTTCCTGGTTTTGGTTTAATTTCTCATATAATTATTTTTTATAGAGGAAAG
GATTTTTCTTTTGGTCATTTAGGGATGTTATATGCTATGTTAAGAATTGGGTTTTTAGGT
TTTATTGTTTGAGCCCACCATATGTATACGATAGGTTTAGATTTAGATTCACGTGCTTAT
TTTACTGGAGCTACTATGATTATTGGTGTTCCTACTGGTATAAAGATTTTTAGATGATTA
GCTACTATTTACGGA

#KM053222_Obama_marmorata_GEO17_(Spain)_{ARGENTINA_1}
ATTTTAATTCTTCCTGGTTTTGGTTTAATTTCTCATATAATTATTTTTTATAGAGGAAAG
GATTTTTCTTTTGGTCATTTAGGAATGTTATATGCTATGTTAAGAATTGGGTTTTTAGGT
TTTATTGTTTGAGCCCACCATATGTATACGATAGGTTTAGATTTAGATTCACGTGCTTAT
TTTACTGGGGCTACTATGATTATTGGTGTTCCTACTGGTATAAAGATTTTTAGATGATTA
GCTACTATTTACGGA

#KM053225_Obama_marmorata_GEO26_(Spain)_{ARGENTINA_1}
ATTTTAATTCTTCCTGGTTTTGGTTTAATTTCTCATATAATTATTTTTTATAGAGGAAAG
GATTTTTCTTTTGGTCATTTAGGAATGTTATATGCTATGTTAAGAATTGGGTTTTTAGGT
TTTATTGTTTGAGCCCACCATATGTATACGATAGGTTTAGATTTAGATTCACGTGCTTAT
TTTACTGGAGCTACTATGATTATTGGTGTTCCTACTGGTATAAAGATTTTTAGATGATTA
GCTACTATTTACGGA

#KM053223_Obama_marmorata_GEO18_(Spain)_{ARGENTINA_1}
ATTTTAATTCTTCCTGGTTTTGGTTTAATTTCTCATATAATTATTTTTTATAGAGGAAAG
GATTTTTCTTTTGGTCATTTAGGGATGTTATATGCTATGTTAAGAATTGGGTTTTTAGGT
TTTATTGTTTGAGCCCACCATATGTATACGATAGGTTTAGATTTAGATTCACGTGCTTAT
TTTACTGGAGCTACTATGATTATTGGTGTTCCTACTGGTATAAAGATTTTTAGATGATTA
GCTACTATTTACGGA

#KM053227_Obama_marmorata_GEO28_(Spain)_{ARGENTINA_1}
ATTTTAATTCTTCCTGGTTTTGGTTTAATTTCTCATATAATTATTTTTTATAGAGGAAAG
GATTTTTCTTTTGGTCATTTAGGGATGTTATATGCTATGTTAAGAATTGGGTTTTTAGGT
TTTATTGTTTGAGCCCACCATATGTATACGATAGGTTTAGATTTAGATTCACGTGCTTAT
TTTACTGGAGCTACTATGATTATTGGTGTTCCTACTGGTATAAAGATTTTTAGATGATTA
GCTACTATTTACGGA

#KM053226_Obama_marmorata_GEO27_(Spain)_{ARGENTINA_1}
ATTTTAATTCTTCCTGGTTTTGGTTTAATTTCTCATATAATTATTTTTTATAGAGGAAAG
GATTTTTCTTTTGGTCATTTAGGGATGTTATATGCTATGTTAAGAATTGGGTTTTTAGGT
TTTATTGTTTGAGCCCACCATATGTATACGATAGGTTTAGATTTAGATTCACGTGCTTAT
TTTACTGGAGCTACTATGATTATTGGTGTTCCTACTGGTATAAAGATTTTTAGATGATTA
GCTACTATTTACGGA

#KM053219_Obama_marmorata_GEO12_(Spain)_{ARGENTINA_1}
ATTTTAATTCTTCCTGGTTTTGGTTTAATTTCTCATATAATTATTTTTTATAGAGGAAAG
GATTTTTCTTTTGGTCATTTAGGGATGTTATATGCTATGTTAAGAATTGGGTTTTTAGGT
TTTATTGTTTGAGCCCACCATATGTATACGATAGGTTTAGATTTAGATTCACGTGCTTAT
TTTACTGGAGCTACTATGATTATTGGTGTTCCTACTGGTATAAAGATTTTTAGATGATTA
GCTACTATTTACGGA

#KT714105_Obama_nungara_F6098_(Spain)_{ARGENTINA_1}
ATTTTAATTCTTCCTGGTTTTGGTTTAATTTCTCATATAATTATTTTTTATAGAGGAAAG
GATTTTTCTTTTGGTCATTTAGGAATGTTATATGCTATGTTAAGAATTGGGTTTTTAGGT
TTTATTGTTTGAGCCCACCATATGTATACGATAGGTTTAGATTTAGATTCACGTGCTTAT
TTTACTGGAGCTACTATGATTATTGGTGTTCCTACTGGTATAAAGATTTTTAGATGATTA
GCTACTATTTACGGA

#KT714106_Obama_nungara_F6099_(Spain)_{ARGENTINA_1}
ATTTTAATTCTTCCTGGTTTTGGTTTAATTTCTCATATAATTATTTTTTATAGAGGAAAG
GATTTTTCTTTTGGTCATTTAGGAATGTTATATGCTATGTTAAGAATTGGGTTTTTAGGT
TTTATTGTTTGAGCCCACCATATGTATACGATAGGTTTAGATTTAGATTCACGTGCTTAT
TTTACTGGAGCTACTATGATTATTGGTGTTCCTACTGGTATAAAGATTTTTAGATGATTA
GCTACTATTTACGGA

#KT714108_Obama_nungara_F6102_(Spain)_{ARGENTINA_1}
ATTTTAATTCTTCCTGGTTTTGGTTTAATTTCTCATATAATTATTTTTTATAGAGGAAAG
GATTTTTCTTTTGGTCATTTAGGGATGTTATATGCTATGTTAAGAATTGGGTTTTTAGGT
TTTATTGTTTGAGCCCACCATATGTATACGATAGGTTTAGATTTAGATTCACGTGCTTAT
TTTACTGGAGCTACTATGATTATTGGTGTTCCTACTGGTATAAAGATTTTTAGATGATTA
GCTACTATTTACGGA

#KT714107_Obama_nungara_F6101_(Spain)_{ARGENTINA_1}
ATTTTAATTCTTCCTGGTTTTGGTTTAATTTCTCATATAATTATTTTTTATAGAGGAAAG
GATTTTTCTTTTGGTCATTTAGGAATGTTATATGCTATGTTAAGAATTGGGTTTTTAGGT
TTTATTGTTTGAGCCCACCATATGTATACGATAGGTTTAGATTTAGATTCACGTGCTTAT
TTTACTGGAGCTACTATGATTATTGGTGTTCCTACTGGTATAAAGATTTTTAGATGATTA
GCTACTATTTACGGA

#LS992235_Obama_nungara_INBO17007893_(Belgium)_{ARGENTINA_1}
ATTTTAATTCTTCCTGGTTTTGGTTTAATTTCTCATATAATTATTTTTTATAGAGGAAAG
GATTTTTCTTTTGGTCATTTAGGGATGTTATATGCTATGTTAAGAATTGGGTTTTTAGGT
TTTATTGTTTGAGCCCACCATATGTATACGATAGGTTTAGATTTAGATTCACGTGCTTAT
TTTACTGGAGCTACTATGATTATTGGTGTTCCTACTGGTATAAAGATTTTTAGATGATTA
GCTACTATTTACGGA

#MF155844_Obama_sp._GEO43E_(Spain)_{ARGENTINA_1}
ATTTTAATTCTTCCTGGTTTTGGTTTAATTTCTCATATAATTATTTTTTATAGAGGAAAG
GATTTTTCTTTTGGTCATTTAGGAATGTTATATGCTATGTTAAGAATTGGGTTTTTAGGT
TTTATTGTTTGAGCCCACCATATGTATACGATAGGTTTAGATTTAGATTCACGTGCTTAT
TTTACTGGAGCTACTATGATTATTGGTGTTCCTACTGGTATAAAGATTTTTAGATGATTA
GCTACTATTTACGGA

#MF155841_Obama_sp._GEO50E_(Spain)_{ARGENTINA_1}
ATTTTAATTCTTCCTGGTTTTGGTTTAATTTCTCATATAATTATTTTTTATAGAGGAAAG
GATTTTTCTTTTGGTCATTTAGGAATGTTATATGCTATGTTAAGAATTGGGTTTTTAGGT
TTTATTGTTTGAGCCCACCATATGTATACGATAGGTTTAGATTTAGATTCACGTGCTTAT
TTTACTGGAGCTACTATGATTATTGGTGTTCCTACTGGTATAAAGATTTTTAGATGATTA
GCTACTATTTACGGA

#MF155843_Obama_sp._GEO42E_(Spain)_{ARGENTINA_1}
ATTTTAATTCTTCCTGGTTTTGGTTTAATTTCTCATATAATTATTTTTTATAGAGGAAAG
GATTTTTCTTTTGGTCATTTAGGAATGTTATATGCTATGTTAAGAATTGGGTTTTTAGGT
TTTATTGTTTGAGCCCACCATATGTATACGATAGGTTTAGATTTAGATTCACGTGCTTAT
TTTACTGGAGCTACTATGATTATTGGTGTTCCTACTGGTATAAAGATTTTTAGATGATTA
GCTACTATTTACGGA

#MF155845_Obama_sp._GEO52E_(Spain)_{ARGENTINA_1}
ATTTTAATTCTTCCTGGTTTTGGTTTAATTTCTCATATAATTATTTTTTATAGAGGAAAG
GATTTTTCTTTTGGTCATTTAGGAATGTTATATGCTATGTTAAGAATTGGGTTTTTAGGT
TTTATTGTTTGAGCCCACCATATGTATACGATAGGTTTAGATTTAGATTCACGTGCTTAT
TTTACTGGAGCTACTATGATTATTGGTGTTCCTACTGGTATAAAGATTTTTAGATGATTA
GCTACTATTTACGGA

#MF155842_Obama_sp._GEO65E_(Portugal)_{ARGENTINA_1}
ATTTTAATTCTTCCTGGTTTTGGTTTAATTTCTCATATAATTATTTTTTATAGAGGAAAG
GATTTTTCTTTTGGTCATTTAGGAATGTTATATGCTATGTTAAGAATTGGGTTTTTAGGT
TTTATTGTTTGAGCCCACCATATGTATACGATAGGTTTAGATTTAGATTCACGTGCTTAT
TTTACTGGAGCTACTATGATTATTGGTGTTCCTACTGGTATAAAGATTTTTAGATGATTA
GCTACTATTTACGGA

#MF155846_Obama_sp._GEO62E_(Spain)_{ARGENTINA_1}
ATTTTAATTCTTCCTGGTTTTGGTTTAATTTCTCATATAATTATTTTTTATAGAGGAAAG
GATTTTTCTTTTGGTCATTTAGGAATGTTATATGCTATGTTAAGAATTGGGTTTTTAGGT
TTTATTGTTTGAGCCCACCATATGTATACGATAGGTTTAGATTTAGATTCACGTGCTTAT
TTTACTGGAGCTACTATGATTATTGGTGTTCCTACTGGTATAAAGATTTTTAGATGATTA
GCTACTATTTACGGA

#MF155850_Obama_sp._GEO63E_(Spain)_{ARGENTINA_1}
ATTTTAATTCTTCCTGGTTTTGGTTTAATTTCTCATATAATTATTTTTTATAGAGGAAAG
GATTTTTCTTTTGGTCATTTAGGGATGTTATATGCTATGTTAAGAATTGGGTTTTTAGGT
TTTATTGTTTGAGCTCACCATATGTATACGATAGGTTTAGATTTAGATTCACGTGCTTAT
TTTACTGGAGCTACTATGATTATTGGTGTTCCTACTGGTATAAAGATTTTTAGATGATTA
GCTACTATTTACGGA

#MF155849_Obama_sp._GEO54E_(Spain)_{ARGENTINA_1}
ATTTTAATTCTTCCTGGTTTTGGTTTAATTTCTCATATAATTATTTTTTATAGAGGAAAG
GATTTTTCTTTTGGTCATTTAGGGATGTTATATGCTATGTTAAGAATTGGGTTTTTAGGT
TTTATTGTTTGAGCTCACCATATGTATACGATAGGTTTAGATTTAGATTCACGTGCTTAT
TTTACTGGAGCTACTATGATTATTGGTGTTCCTACTGGTATAAAGATTTTTAGATGATTA
GCTACTATTTACGGA

#MF155847_Obama_sp._GEO45E_(Spain)_{ARGENTINA_1}
ATTTTAATTCTTCCTGGTTTTGGTTTAATTTCTCATATAATTATTTTTTATAGAGGAAAG
GATTTTTCTTTTGGTCATTTAGGAATGTTATATGCTATGTTAAGAATTGGGTTTTTAGGT
TTTATTGTTTGAGCCCACCATATGTATACGATAGGTTTAGATTTAGATTCACGTGCTTAT
TTTACTGGAGCTACTATGATTATTGGTGTTCCTACTGGTATAAAGATTTTTAGATGATTA
GCTACTATTTACGGA

#MF155848_Obama_sp._GEO05E_(Spain)_{ARGENTINA_1}
ATTTTAATTCTTCCTGGTTTTGGTTTAATTTCTCATATAATTATTTTTTATAGAGGAAAG
GATTTTTCTTTTGGTCATTTAGGGATGTTATATGCTATGTTAAGAATTGGGTTTTTAGGT
TTTATTGTTTGAGCTCACCATATGTATACGATAGGTTTAGATTTAGATTCACGTGCTTAT
TTTACTGGAGCTACTATGATTATTGGTGTTCCTACTGGTATAAAGATTTTTAGATGATTA
GCTACTATTTACGGA

#LS992236_Obama_nungara_INBO17012101_(Belgium)_{ARGENTINA_1}
ATTTTAATTCTTCCTGGTTTTGGTTTAATTTCTCATATAATTATTTTTTATAGAGGAAAG
GATTTTTCTTTTGGTCATTTAGGAATGTTATATGCTATGTTAAGAATTGGGTTTTTAGGT
TTTATTGTTTGAGCCCACCATATGTATACGATAGGTTTAGATTTAGATTCACGTGCTTAT
TTTACTGGAGCTACTATGATTATTGGTGTTCCTACTGGTATAAAGATTTTTAGATGATTA
GCTACTATTTACGGA

#KJ659671_Obama_sp._899ObaFlu_(Spain)_{ARGENTINA_1}
ATTTTAATTCTTCCTGGTTTTGGTTTAATTTCTCATATAATTATTTTTTATAGAGGAAAG
GATTTTTCTTTTGGTCATTTAGGAATGTTATATGCTATGTTAAGAATTGGGTTTTTAGGT
TTTATTGTTTGAGCCCACCATATGTATACGATAGGTTTAGATTTAGATTCACGTGCTTAT
TTTACTGGAGCTACTATGATTATTGGTGTTCCTACTGGTATAAAGATTTTTAGATGATTA
GCTACTATTTACGGA

#MF155852_Obama_sp._GEO51E_(Spain)_{ARGENTINA_1}
ATTTTAATTCTTCCTGGTTTTGGTTTAATTTCTCATATAATTATTTTTTATAGAGGAAAG
GATTTTTCTTTTGGTCATTTAGGGATGTTATATGCTATGTTAAGAATTGGGTTTTTAGGT
TTTATTGTTTGAGCTCACCATATGTATACGATAGGTTTAGATTTAGATTCACGTGCTTAT
TTTACTGGAGCTACTATGATTATTGGTGTTCCTACTGGTATAAAGATTTTTAGATGATTA
GCTACTATTTACGGA

#MF155856_Obama_sp._GEO27A_(Argentina)_{ARGENTINA_1}
ATTTTAATTCTTCCTGGTTTTGGTTTAATTTCTCATATAATTATTTTTTATAGAGGAAAG
GATTTTTCTTTTGGTCATTTAGGGATGTTATATGCTATGTTAAGAATTGGGTTTTTAGGT
TTTATTGTTTGAGCCCACCATATGTATACGATAGGTTTAGATTTAGATTCACGTGCTTAT
TTTACTGGAGCTACTATGATTATTGGTGTTCCTACTGGTATAAAGATTTTTAGATGATTA
GCTACTATTTACGGA

#MF155870_Obama_sp._GEO93V_(Spain)_{ARGENTINA_1}
ATTTTAATTCTTCCTGGTTTTGGTTTAATTTCTCATATAATTATTTTTTATAGAGGAAAG
GATTTTTCTTTTGGTCATTTAGGAATGTTATATGCTATGTTAAGAATTGGGTTTTTAGGT
TTTATTGTTTGAGCCCACCATATGTATACGATAGGTTTAGATTTAGATTCACTTGCTTAT
TTTACTGGAGCTACTATGATTATTGGTGTTCCTACTGGTATAAAGATTTTTAGATGATTA
GCTACTATTTACGGA

#MF155871_Obama_sp._GEO86V_(Spain)_{ARGENTINA_1}
ATTTTAATTCTTCCTGGTTTTGGTTTAATTTCTCATATAATTATTTTTTATAGAGGAAAG
GATTTTTCTTTTGGTCATTTAGGAATGTTATATGCTATGTTAAGAATTGGGTTTTTAGGT
TTTATTGTTTGAGCCCACCATATGTATACGATAGGTTTAGATTTAGATTCACGTGCTTAT
TTTACTGGAGCTACTATGATTATTGGTGTTCCTACTGGTATAAAGATTTTTAGAAGATTA
GCTACTATTTACGGA

#MF155859_Obama_sp._GEO01E_(Spain)_{ARGENTINA_1}
ATTTTAATTCTTCCTGGTTTTGGTTTAATTTCTCATATAATTATTTTTTATAGAGGAAAG
GATTTTTCTTTTGGTCATTTAGGGATGTTATTTGCTATGTTAAGAATTGGGTTTTTAGGT
TTTATTGTTTGAGCTCACCATATGTATACGATAGGTTTAGATTTAGATTCACGTGCTTAT
TTTACTGGAGCTACTATGATTATTGGTGTTCCTACTGGTATAAAGATTTTTAGATGATTA
GCTACTATTTACGGA

#MF155872_Obama_sp._GEO90V_(Spain)_{ARGENTINA_1}
ATTTTAATTCTTCCTGGTTTTGGTTTAATTTCTCATATAATTATTTTTTATAGAGGAAAG
GATTTTTCTTTTGGTCATTTAGGAATGTTATATGCTATGTTAAGAATTGGGTTTTTAGGT
TTTATTGTTTGAGCCCACCATATGTATACGATAGGTTTAGATTTAGATTCACGTGCTTAT
TTTACTGGAGCTACTATGATTATTGGTGTTCCTACTGGTATAAAGATTTTTAGATGATTA
GCTACTATTTACGGA

#MF155857_Obama_sp._GEO28A_(Argentina)_{ARGENTINA_1}
ATTTTAATTCTTCCTGGTTTTGGTTTAATTTCTCATATAATTATTTTTTATAGAGGAAAG
GATTTTTCTTTTGGTCATTTAGGAATGTTATATGCTATGTTAAGAATTGGGTTTTTAGGT
TTTATTGTTTGAGCCCACCATATGTATACGATAGGTTTAGATTTAGATTCACGTGCTTAT
TTTACTGGAGCTACTATGATTATTGGTGTTCCTACTGGTATAAAGATTTTTAGATGATTA
GCTACTATTTACGGA

#MF155851_Obama_sp._GEO53E_(Spain)_{ARGENTINA_1}
ATTTTAATTCTTCCTGGTTTTGGTTTAATTTCTCATATAATTATTTTTTATAGAGGAAAG
GATTTTTCTTTTGGTCATTTAGGGATGTTATATGCTATGTTAAGAATTGGGTTTTTAGGT
TTTATTGTTTGAGCTCACCATATGTATACGATAGGTTTAGATTTAGATTCACGTGCTTAT
TTTACTGGAGCTACTATGATTATTGGTGTTCCTACTGGTATAAAGATTTTTAGATGATTA
GCTACTATTTACGGA

#KJ659658_Obama_sp._594ObaVil_(Spain)_{ARGENTINA_2}
ATTTTAATTCTTCCTGGTTTTGGTTTAATTTCTCATATAATTATTTTTTATAGAGGAAAG
GATTTTTCTTTTGGTCATTTGGGAATGTTATATGCTATGTTAAGAATTGGATTTTTAGGT
TTTATTGTTTGAGCCCATCATATGTATACAATAGGTTTAGATTTAGATTCACGTGCTTAT
TTTACTGGAGCTACTATGATTATTGGTGTTCCTACTGGTATAAAGATTTTTAGATGGCTT
GCTACAATTTATGGA

#KJ659654_Obama_sp._438ObaBor_(Spain)_{ARGENTINA_2}
ATTTTAATTCTTCCTGGTTTTGGTTTAATTTCTCATATAATTATTTTTTATAGAGGAAAG
GATTTTTCTTTTGGTCATTTGGGAATGTTATATGCTATGTTAAGAATTGGATTTTTAGGT
TTTATTGTTTGAGCCCATCATATGTATACAATAGGTTTAGATTTAGATTCACGTGCTTAT
TTTACTGGAGCTACTATGATTATTGGTGTTCCTACTGGTATAAAGATTTTTAGATGGCTT
GCTACAATTTATGGA

#KJ659653_Obama_sp._437ObaBor_(Spain)_{ARGENTINA_2}
ATTTTAATTCTTCCTGGTTTTGGTTTAATTTCTCATATAATTATTTTTTATAGAGGAAAG
GATTTTTCTTTTGGTCATTTGGGAATGTTATATGCTATGTTAAGAATTGGATTTTTAGGT
TTTATTGTTTGAGCCCATCATATGTATACAATAGGTTTAGATTTAGATTCACGTGCTTAT
TTTACTGGAGCTACTATGATTATTGGTGTTCCTACTGGTATAAAGATTTTTAGATGGCTT
GCTACAATTTATGGA

#MF155873_Obama_sp._GEO21A_(Argentina)_{ARGENTINA_2}
ATTTTAATTCTTCCTGGTTTTGGTTTAATTTCTCATATAATTATTTTTTATAGAGGAAAG
GATTTTTCTTTTGGTCATTTAGGAATGTTATTTGCTATGTTAAGAATTGGATTTTTAGGT
TTTATTGTTTGAGCCCATCATATGTATACCATAGGTTTAGATTTAGATTCACGTGCTTAT
TTTACTGGAGCTACTATGATTATTGGTGTTCCTACTGGTATAAAGATTTTTAGATGACTT
GCTACCATTTATGGA

#MF155875_Obama_sp._GEO38A_(Argentina)_{ARGENTINA_2}
ATTTTAATTCTTCCTGGTTTTGGTTTAATTTCTCATATAATTATTTTTTATAGAGGAAAG
GATTTTTCTTTTGGTCATTTAGGAATGCTATATGCTATGTTAAGGATTGGATTTTTAGGT
TTTATTGTTTGAGCCCATCATATGTATACAATAGGTTTAGATTTAGATTCACGTGCTTAT
TTTACTGGAGCTACTATGATTATTGGTGTTCCTACTGGTATAAAGATTTTTAGATGACTT
GCTACAATTTATGGA

#MF155878_Obama_sp._GEO31A_(Argentina)_{ARGENTINA_2}
ATTTTAATTCTTCCTGGTTTTGGTTTAATTTCTCATATAATTATTTTTTATAGAGGAAAG
GATTTTTCTTTTGGTCATTTAGGAATGTTATATGCTATGTTAAGAATTGGATTTTTAGGT
TTTATTGTTTGAGCTCATCATATGTATACAATAGGTTTAGATTTAGATTCACGTGCTTAT
TTTACTGGAGCTACTATGATTATTGGTGTTCCTACTGGTATAAAGATTTTTAGATGGCTT
GCTACAATTTATGGA

#MF155874_Obama_sp._GEO23A_(Argentina)_{ARGENTINA_2}
ATTTTAATTCTTCCTGGTTTTGGTTTAATTTCTCATATAATTATTTTTTATAGAGGAAAG
GATTTTTCTTTTGGTCATTTAGGAATGTTATATGCTATGTTAAGAATTGGATTTTTAGGT
TTTATTGTTTGAGCCCATCATATGTATACAATAGGTTTAGATTTAGATTCACGTGCTTAT
TTTACTGGAGCTACTATGATTATTGGTGTTCCTACTGGTATAAAGATTTTTAGATGACTT
GCTACAATTTATGGA

#KC608308_Obama_sp._6_(Brazil)_{BRAZIL}
ATTTTAATTCTTCCTGGTTTTGGATTAATTTCTCATATTATTATTTTTTATAGAGGAAAG
GATTTTTCTTTTGGTCATTTAGGGATGTTATATGCTATGTTAAGAATTGGGTTTTTAGGT
TTTATTGTGTGAGCACATCATATGTATACAATAGGTTTAGATTTAGATTCGCGTGCTTAT
TTTACTGGAGCTACAATGATTATTGGTGTTCCTACTGGTATAAAGATTTTTAGATGATTA
GCTACAATTTATGGA

#KC608309_Obama_sp._6_(Brazil)_{BRAZIL}
ATTTTAATTCTTCCTGGTTTTGGATTAATTTCTCATATTATTATTTTTTATAGAGGAAAG
GATTTTTCTTTTGGTCATTTAGGGATGTTATATGCTATGTTAAGAATTGGGTTTTTAGGT
TTTATTGTGTGAGCACATCATATGTATACAATAGGTTTAGATTTAGATTCGCGTGCTTAT
TTTACTGGAGCTACAATGATTATTGGTGTTCCTACTGGTATAAAGATTTTTAGATGATTA
GCTACAATTTATGGA

#MF155880_Obama_sp._GEO66B_(Brazil)_{BRAZIL}
ATTTTAATTCTTCCTGGTTTTGGATTAATTTCTCATATTATTATTTTTTATAGAGGAAAG
GATTTTTCTTTTGGTCATTTAGGGATGTTATATGCTATGTTAAGAATTGGGTTTTTAGGT
TTTATTGTGTGAGCACATCATATGTATACAATAGGTTTAGATTTAGATTCACGTGCTTAT
TTTACTGGAGCTACAATGATTATTGGTGTTCCTACTGGTATAAAGATTTTTAGATGATTA
GCTACAATTTATGGA

#MF155881_Obama_sp._GEO70B_(Brazil)_{BRAZIL}
ATTTTAATTCTTCCTGGTTTTGGATTAATTTCTCATATTATTATTTTTTATAGAGGAAAG
GATTTTTCTTTTGGTCATTTAGGGATGTTATATGCTATGTTAAGAATTGGGTTTTTAGGT
TTTATTGTGTGAGCACATCATATGTATACAATAGGTTTAGATTTAGATTCACGTGCTTAT
TTTACTGGAGCTACAATGATTATTGGTGTTCCTACTGGTATAAAGATTTTTAGATGATTA
GCTACAATTTATGGA

#MF155882_Obama_sp._GEO67B_(Brazil)_{BRAZIL}
ATTTTAATTCTTCCTGGTTTTGGATTAATTTCTCATATTATTATTTTTTATAGAGGAAAG
GATTTTTCTTTTGGTCATTTAGGGATGTTATATGCTATGTTAAGAATTGGGTTTTTAGGT
TTTATTGTGTGAGCACATCATATGTATACAATAGGTTTAGATTTAGATTCACGTGCTTAT
TTTACTGGAGCTACAATGATTATTGGTGTTCCTACTGGTATAAAGATTTTTAGATGATTA
GCTACAATTTATGGA

#MF155884_Obama_sp._GEO74B_(Brazil)_{BRAZIL}
ATTTTAATTCTTCCTGGTTTTGGATTAATTTCTCATATTATTATTTTTTATAGAGGAAAG
GATTTTTCTTTTGGTCATTTAGGGATGTTATTTGCTATGTTAAGAATTGGGTTTTTAGGT
TTTATTGTGTGAGCACATCATATGTATACAATAGGTTTAGATTTAGATTCACGTGCTTAT
TTTACTGGAGCTACAATGATTATTGGTGTTCCTACTGGTATAAAGATTTTTAGATGATTA
GCTACAATTTATGGA

#MF155885_Obama_sp._GEO74B_(Brazil)_{BRAZIL}
ATTTTAATTCTTCCTGGTTTTGGATTAATTTCTCATATTATTATTTTTTATAGAGGAAAG
GATTTTTCTTTTGGTCATTTAGGGATGTTATATGCTATGTTAAGAATTGGGTTTTTAGGT
TTTATTGTGTGAGCACATCATATGTATACAATAGGTTTAGATTTAGATTCACGTGCTTAT
TTTACTGGAGCTACAATGATTATTGGTGTTCCTACTGGTATAAAGATTTTTGCATGATTA
GCTACAATTTATGGA

#KC608317_Obama_josefi_*_{OUT}
ATTTTAATTCTTCCTGGTTTTGGTCTCATTTCTCATATAATTATTTTTTATAGTGGAAAG
GATTTTTCTTTTGGTCATTTAGGAATGTTATATGCTATGTTAAGTATTGGTTTTTTAGGT
TTTATAGTTTGAGCACATCATATGTATACTATAGGATTAGATTTGGATTCTCGTGCTTAT
TTTACTGGAGCAACTATGATTATTGGAGTTCCTACAGGTATAAAGATTTTTAGATGATTA
GCTACAATTTATGGT

#KC608259_Obama_anthropophila_*_{OUT}
ATTTTAATTCTTCCAGGTTTTGGTCTTATTTCTCATATAATTATTTTTTATAGTGGAAAG
GATTTTTCTTTTGGTCATTTAGGTATGTTATATGCTATGCTAAGTATAGGTTTTTTAGGA
TTTATAGTTTGAGCACATCATATGTATACTATTGGATTAGATTTAGATTCTCGTGCTTAT
TTTACTGGAGCTACTATGATTATTGGAGTTCCTACAGGTATAAAGATTTTTAGATGATTA
GCTACTATTTATGGT

#KC608304_Obama_carinata_*_{OUT}
ATATTGATTCTTCCTGGTTTTGGTTTAATTTCTCATATAATTATTTTTTATAGTGGTAAG
GATTTTTCTTTTGGTCATTTAGGAATGTTGTATGCTATGTTAAGTATAGGTTTTTTGGGA
TTTATAGTTTGAGCCCATCATATGTATACTATAGGTTTAGATTTAGATTCTCGGGCATAT
TTTACAGGAGCTACTATGATTATAGGTGTTCCTACAGGTATAAAGATTTTTAGATGGTTA
GCTACTATTTATGGT

#KC608258_Obama_ladislavii_*_{OUT}
ATTTTAATTCTTCCTGGTTTTGGATTAATTTCTCATATAATTATATTTTATAGTGGAAAG
GATTTTTCTTTTGGTCATTTAGGTATGTTATATGCAATGCTTAGTATAGGTTTTTTAGGC
TTTATTGTTTGAGCACATCATATGTATACCATAGGTTTAGATTTAGATTCTCGTGCTTAT
TTTACAGGTGCTACTATGATTATTGGTGTTCCCACAGGAATAAAGATTTTTAGTTGATTA
GCTACTATTTATGGT

#KC608297_Obama_burmeisteri_*_{OUT}
ATATTAATTTTACCTGGTTTTGGTTTAATTTCTCATATAATTATATTTTATAGGGGTAAG
GATTTTTCTTTTGGACATTTAGGTATGCTTTATGCAATGCTAAGAATAGGTTTTTTAGGT
TTTATTGTTTGAGCACATCATATGTATACTATAGGATTAGATTTAGATTCTCGTGCTTAT
TTTACTGGTGCTACAATGATTATAGGTGTTCCTACTGGAATAAAGATTTTTAGTTGATTA
GCAACTATTTATGGT

#KT250625_Obama_maculipunctata_*_{OUT}
ATATTAATTCTTCCTGGTTTTGGTTTAATTTCTCATATAATTATATTTTATAGTGGTAAG
GATTTTTCTTTTGGACATTTAGGAATGCTTTATGCTATGTTAAGTATCGGTTTTTTAGGT
TTTATCGTTTGAGCACATCATATGTATACTATTGGATTAGATTTAGATTCTCGTGCATAC
TTTACTGGGGCCACAATGATTATTGGTGTTCCTACAGGTATAAAGATATTTAGATGATTA
GCAACTATTTATGGT

#KT714102_Obama_marmorata_F3914_*_{OUT}
ATTTTAATTCTTCCTGGTTTTGGTCTTATTTCACATATAATTATTTTTTATAGTGGAAAG
GATTTTTCTTTTGGTCATTTAGGAATGCTTTATGCTATGTTAAGAATTGGTTTTTTAGGG
TTTATTGTTTGAGCACATCATATGTATACTATTGGATTAGATTTAGATTCTCGGGCTTAT
TTTACTGGAGCAACTATGATAATTGGTGTTCCAACTGGTATAAAGATTTTTAGGTGATTA
GCTACAACTTATGGT

#KT714103_Obama_marmorata_F4620_*_{OUT}
ATTTTAATTCTTCCTGGTTTTGGTCTTATTTCACATATAATTATTTTTTATAGTGGAAAG
GATTTTTCTTTTGGTCATTTAGGAATGCTTTATGCTATGTTAAGGATTGGTTTTTTAGGA
TTTATTGTTTGAGCACATCATATGTATACTATTGGATTAGATTTGGATTCTCGGGCTTAT
TTTACTGGAGCAACTATGATAATTGGTGTTCCAACTGGTATAAAGATATTTAGGTGATTA
GCTACAATTTATGGC
