# Supplementary material for: Obama chez moi! The invasion of metropolitan France by the land planarian Obama nungara (Platyhelminthes, Geoplanidae)
Source: PeerJ. 2020 Feb 6;8:e8385. doi: 10.7717/peerj.8385 (PMC7007977; doi:10.7717/peerj.8385)
Supplement: Supplemental Information 2 — The matrix includes a selection of available sequences of O. nungara and sequences of six other Obama species (noted with *), selected upon the absence of misreads. The matrix includes 99 nucleotide sequences with 255 positions. The file in MEGA format (.meg) includes information about “groups” (a MEGA feature), that is the clades found in the analysis. The file in FASTA format (.fasta) does not include this information. [file peerj-08-8385-s002.zip › OBAMA2019_FASTA FORMAT - REVISED.fasta]

>MN529561_Obama_nungara_JL055_06_Cagnes_(France)
ATTTTAATTCTTCCTGGTTTTGGTTTAATTTCTCATATAATTATTTTTTATAGAGGAAAGGATTTTTCTTTTGGTCATTTAGGAATGTTATATGCTATGTTAAGAATTGGGTTTTTAGGTTTTATTGTTTGAGCCCACCATATGTATACGATAGGTTTAGATTTAGATTCACGTGCTTATTTTACTGGAGCTACTATGATTATTGGTGTTCCTACTGGTATAAAGATTTTTAGATGATTAGCTACTATTTACGGA
>MN529562_Obama_nungara_JL057B_22_Lomballe_(France)
ATTTTAATTCTTCCTGGTTTTGGTTTAATTTCTCATATAATTATTTTTTATAGAGGAAAGGATTTTTCTTTTGGTCATTTAGGAATGTTATATGCTATGTTAAGAATTGGGTTTTTAGGTTTTATTGTTTGAGCCCACCATATGTATACGATAGGTTTAGATTTAGATTCACGTGCTTATTTTACTGGAGCTACTATGATTATTGGTGTTCCTACTGGTATAAAGATTTTTAGATGATTAGCTACTATTTACGGA
>MN529563_Obama_nungara_JL067_29_Guiclan_(France)
ATTTTAATTCTTCCTGGTTTTGGTTTAATTTCTCATATAATTATTTTTTATAGAGGAAAGGATTTTTCTTTTGGTCATTTAGGGATGTTATATGCTATGTTAAGAATTGGGTTTTTAGGTTTTATTGTTTGAGCCCACCATATGTATACGATAGGTTTAGATTTAGATTCACGTGCTTATTTTACTGGAGCTACTATGATTATTGGTGTTCCTACTGGTATAAAGATTTTTAGATGATTAGCTACTATTTACGGA
>MN529564_Obama_nungara_JL080_83_Salernes_(France)
ATTTTAATTCTTCCTGGTTTTGGTTTAATTTCTCATATAATTATTTTTTATAGAGGAAAGGATTTTTCTTTTGGTCATTTAGGAATGTTATATGCTATGTTAAGAATTGGGTTTTTAGGTTTTATTGTTTGAGCCCACCATATGTATACGATAGGTTTAGATTTAGATTCACGTGCTTATTTTACTGGAGCTACTATGATTATTGGTGTTCCTACTGGTATAAAGATTTTTAGATGATTAGCTACTATTTACGGA
>MN529565_Obama_nungara_JL092A_82_Montauban_(France)
ATTTTAATTCTTCCTGGTTTTGGTTTAATTTCTCATATAATTATTTTTTATAGAGGAAAGGATTTTTCTTTTGGTCATTTAGGGATGTTATATGCTATGTTAAGAATTGGGTTTTTAGGTTTTATTGTTTGAGCCCACCATATGTATACGATAGGTTTAGATTTAGATTCACGTGCTTATTTTACTGGAGCTACTATGATTATTGGTGTTCCTACTGGTATAAAGATTTTTAGATGATTAGCTACTATTTACGGA
>MN529566_Obama_nungara_JL094_75_Paris_(France)
ATTTTAATTCTTCCTGGTTTTGGTTTAATTTCTCATATAATTATTTTTTATAGAGGAAAGGATTTTTCTTTTGGTCATTTAGGGATGTTATATGCTATGTTAAGAATTGGGTTTTTAGGTTTTATTGTTTGAGCCCACCATATGTATACGATAGGTTTAGATTTAGATTCACGTGCTTATTTTACTGGAGCTACTATGATTATTGGTGTTCCTACTGGTATAAAGATTTTTAGATGATTAGCTACTATTTACGGA
>MN529567_Obama_nungara_JL098A_34_Les_Matelles_(France)
ATTTTAATTCTTCCTGGTTTTGGTTTAATTTCTCATATAATTATTTTTTATAGAGGAAAGGATTTTTCTTTTGGTCATTTAGGGATGTTATATGCTATGTTAAGAATTGGGTTTTTAGGTTTTATTGTTTGAGCCCACCATATGTATACGATAGGTTTAGATTTAGATTCACGTGCTTATTTTACTGGAGCTACTATGATTATTGGTGTTCCTACTGGTATAAAGATTTTTAGATGATTAGCTACTATTTACGGA
>MN529568_Obama_nungara_JL098C_34_Les_Matelles_(France)
ATTTTAATTCTTCCTGGTTTTGGTTTAATTTCTCATATAATTATTTTTTATAGAGGAAAGGATTTTTCTTTTGGTCATTTAGGAATGTTATATGCTATGTTAAGAATTGGGTTTTTAGGTTTTATTGTTTGAGCCCACCATATGTATACGATAGGTTTAGATTTAGATTCACGTGCTTATTTTACTGGAGCTACTATGATTATTGGTGTTCCTACTGGTATAAAGATTTTTAGATGATTAGCTACTATTTACGGA
>MN529569_Obama_nungara_JL101_14_Caen_(France)
ATTTTAATTCTTCCTGGTTTTGGTTTAATTTCTCATATAATTATTTTTTATAGAGGAAAGGATTTTTCTTTTGGTCATTTAGGAATGTTATATGCTATGTTAAGAATTGGGTTTTTAGGTTTTATTGTTTGAGCCCACCATATGTATACGATAGGTTTAGATTTAGATTCACGTGCTTATTTTACTGGAGCTACTATGATTATTGGTGTTCCTACTGGTATAAAGATTTTTAGATGATTAGCTACTATTTACGGA
>MN529570_Obama_nungara_JL103_17_Ile_de_Re_(France)
ATTTTAATTCTTCCTGGTTTTGGTTTAATTTCTCATATAATTATTTTTTATAGAGGAAAGGATTTTTCTTTTGGTCATTTAGGAATGTTATATGCTATGTTAAGAATTGGGTTTTTAGGTTTTATTGTTTGAGCCCACCATATGTATACGATAGGTTTAGATTTAGATTCACGTGCTTATTTTACTGGAGCTACTATGATTATTGGTGTTCCTACTGGTATAAAGATTTTTAGATGATTAGCTACTATTTACGGA
>MN529571_Obama_nungara_JL106_54_Metz_(France)
ATTTTAATTCTTCCTGGTTTTGGTTTAATTTCTCATATAATTATTTTTTATAGAGGAAAGGATTTTTCTTTTGGTCATTTAGGAATGTTATATGCTATGTTAAGAATTGGGTTTTTAGGTTTTATTGTTTGAGCCCACCATATGTATACGATAGGTTTAGATTTAGATTCACGTGCTTATTTTACTGGAGCTACTATGATTATTGGTGTTCCTACTGGTATAAAGATTTTTAGATGATTAGCTACTATTTACGGA
>MN529572_Obama_nungara_JL109A_Roma_(Italy)
ATTTTAATTCTTCCTGGTTTTGGTTTAATTTCTCATATAATTATTTTTTATAGAGGAAAGGATTTTTCTTTTGGTCATTTAGGAATGTTATATGCTATGTTAAGAATTGGGTTTTTAGGTTTTATTGTTTGAGCCCACCATATGTATACGATAGGTTTAGATTTAGATTCACGTGCTTATTTTACTGGAGCTACTATGATTATTGGTGTTCCTACTGGTATAAAGATTTTTAGATGATTAGCTACTATTTACGGA
>MN529573_Obama_nungara_JL145_93_La_Plaine_Saint_Denis_(France)
ATTTTAATTCTTCCTGGTTTTGGTTTAATTTCTCATATAATTATTTTTTATAGAGGAAAGGATTTTTCTTTTGGTCATTTAGGAATGTTATATGCTATGTTAAGAATTGGGTTTTTAGGTTTTATTGTTTGAGCCCACCATATGTATACGATAGGTTTAGATTTAGATTCACGTGCTTATTTTACTGGAGCTACTATGATTATTGGTGTTCCTACTGGTATAAAGATTTTTAGATGATTAGCTACTATTTACGGA
>MN529574_Obama_nungara_JL147A_49_La_Flocelliere_(France)
ATTTTAATTCTTCCTGGTTTTGGTTTAATTTCTCATATAATTATTTTTTATAGAGGAAAGGATTTTTCTTTTGGTCATTTAGGAATGTTATATGCTATGTTAAGAATTGGGTTTTTAGGTTTTATTGTTTGAGCCCACCATATGTATACGATAGGTTTAGATTTAGATTCACGTGCTTATTTTACTGGAGCTACTATGATTATTGGTGTTCCTACCGGTATAAAGATTTTTAGATGATTAGCTACTATTTACGGA
>MN529575_Obama_nungara_JL152_06_Cagnes_(France)
ATTTTAATTCTTCCTGGTTTTGGTTTAATTTCTCATATAATTATTTTTTATAGAGGAAAGGATTTTTCTTTTGGTCATTTAGGGATGTTATATGCTATGTTAAGAATTGGGTTTTTAGGTTTTATTGTTTGAGCCCACCATATGTATACGATAGGTTTAGATTTAGATTCACGTGCTTATTTTACTGGAGCTACTATGATTATTGGTGTTCCTACTGGTATAAAGATTTTTAGATGATTAGCTACTATTTACGGA
>MN529576_Obama_nungara_JL168A_Geneva_(Switzerland)
ATTTTAATTCTTCCTGGTTTTGGTTTAATTTCTCATATAATTATTTTTTATAGAGGAAAGGATTTTTCTTTTGGTCATTTAGGGATGTTATATGCTATGTTAAGAATTGGGTTTTTAGGTTTTATTGTTTGAGCCCACCATATGTATACGATAGGTTTAGATTTAGATTCACGTGCTTATTTTACTGGAGCTACTATGATTATTGGTGTTCCTACTGGTATAAAGATTTTTAGATGATTAGCTACTATTTACGGA
>MN529577_Obama_nungara_JL193_54_Lay_Saint_Christophe_(France)
ATTTTAATTCTTCCTGGTTTTGGTTTAATTTCTCATATAATTATTTTTTATAGAGGAAAGGATTTTTCTTTTGGTCATTTAGGAATGTTATATGCTATGTTAAGAATTGGGTTTTTAGGTTTTATTGTTTGAGCCCACCATATGTATACGATAGGTTTAGATTTAGATTCACGTGCTTATTTTACTGGAGCTACTATGATTATTGGTGTTCCTACTGGTATAAAGATTTTTAGATGATTAGCTACTATTTACGGA
>MN529578_Obama_nungara_JL196_92_Chatenay_Malabris_(France)
ATTTTAATTCTTCCTGGTTTTGGTTTAATTTCTCATATAATTATTTTTTATAGAGGAAAGGATTTTTCTTTTGGTCATTTAGGAATGTTATATGCTATGTTAAGAATTGGGTTTTTAGGTTTTATTGTTTGAGCTCACCATATGTATACGATAGGTTTAGATTTAGATTCACGTGCTTATTTTACTGGAGCTACTATGATTATTGGTGTTCCTACTGGTATAAAGATTTTTAGATGATTAGCTACTATTTACGGA
>MN529579_Obama_nungara_JL243_14_Caen_(France)
ATTTTAATTCTTCCTGGTTTTGGTTTAATTTCTCATATAATTATTTTTTATAGAGGAAAGGATTTTTCTTTTGGTCATTTAGGAATGTTATATGCTATGTTAAGAATTGGGTTTTTAGGTTTTATTGTTTGAGCCCACCATATGTATACGATAGGTTTAGATTTAGATTCACGTGCTTATTTTACTGGAGCTACTATGATTATTGGTGTTCCTACTGGTATAAAGATTTTTAGATGATTAGCTACTATTTACGGA
>MN529580_Obama_nungara_JL245_91_Bretigny_sur_Orge_(France)
ATTTTAATTCTTCCTGGTTTTGGTTTAATTTCTCATATAATTATTTTTTATAGAGGAAAGGATTTTTCTTTTGGTCATTTAGGAATGTTATATGCTATGTTAAGAATTGGGTTTTTAGGTTTTATTGTTTGAGCCCACCATATGTATACGATAGGTTTAGATTTAGATTCACGTGCTTATTTTACTGGAGCTACTATGATTATTGGTGTTCCTACTGGTATAAAGATTTTTAGATGATTAGCTACTATTTACGGA
>MN529581_Obama_nungara_JL246A_34_Les_Matelles_(France)
ATTTTAATTCTTCCTGGTTTTGGTTTAATTTCTCATATAATTATTTTTTATAGAGGAAAGGATTTTTCTTTTGGTCATTTAGGGATGTTATATGCTATGTTAAGAATTGGGTTTTTAGGTTTTATTGTTTGAGCCCACCATATGTATACGATAGGTTTAGATTTAGATTCACGTGCTTATTTTACTGGAGCTACTATGATTATTGGTGTTCCTACTGGTATAAAGATTTTTAGATGATTAGCTACTATTTACGGA
>MN529582_Obama_nungara_JL259B_69_Lyon_(France)
ATTTTAATTCTTCCTGGTTTTGGTTTAATTTCTCATATAATTATTTTTTATAGAGGAAAGGATTTTTCTTTTGGTCATTTAGGAATGTTATATGCTATGTTAAGAATTGGGTTTTTAGGTTTTATTGTTTGAGCTCACCATATGTATACGATAGGTTTAGATTTAGATTCACGTGCTTATTTTACTGGAGCTACTATGATTATTGGTGTTCCTACTGGTATAAAGATTTTTAGATGATTAGCTACTATTTACGGA
>KJ659656_Obama_sp._459ObaGav_(Spain)
ATTTTAATTCTTCCTGGTTTTGGTTTAATTTCTCATATAATTATTTTTTATAGAGGAAAGGATTTTTCTTTTGGTCATTTAGGAATGTTATATGCTATGTTAAGAATTGGGTTTTTAGGTTTTATTGTTTGAGCCCACCATATGTATACGATAGGTTTAGATTTAGATTCACGTGCTTATTTTACTGGAGCTACTATGATTATTGGTGTTCCTACTGGTATAAAGATTTTTAGATGATTAGCTACTATTTACGGA
>KJ659659_Obama_sp._595ObaVil_(Spain)
ATTTTAATTCTTCCTGGTTTTGGTTTAATTTCTCATATAATTATTTTTTATAGAGGAAAGGATTTTTCTTTTGGTCATTTAGGGATGTTATATGCTATGTTAAGAATTGGGTTTTTAGGTTTTATTGTTTGAGCTCACCATATGTATACGATAGGTTTAGATTTAGATTCACGTGCTTATTTTACTGGAGCTACTATGATTATTGGTGTTCCTACTGGTATAAAGATTTTTAGATGATTAGCTACTATTTACGGA
>KJ659662_Obama_sp._611ObaCan_(Spain)
ATTTTAATTCTTCCTGGTTTTGGTTTAATTTCTCATATAATTATTTTTTATAGAGGAAAGGGTTTTTCTTTTGGTCATTTAGGGATGTTATATGCTATGTTAAGAATTGGGTTTTTAGGTTTTATTGTTTGAGCTCACCATATGTATACGATAGGTTTAGATTTAGATTCACGTGCTTATTTTACTGGAGCTACTATGATTATTGGTGTTCCTACTGGTATAAAGATTTTTAGATGATTAGCTACTATTTACGGA
>KJ659657_Obama_sp._593ObaVil_(Spain)
ATTTTAATTCTTCCTGGTTTTGGTTTAATTTCTCATATAATTATTTTTTATAGAGGAAAGGATTTTTCTTTTGGTCATTTAGGGATGTTATATGCTATGTTAAGAATTGGGTTTTTAGGTTTTATTGTTTGAGCTCACCATATGTATACGATAGGTTTAGATTTAGATTCACGTGCTTATTTTACTGGAGCTACTATGATTATTGGTGTTCCTACTGGTATAAAGATTTTTAGATGATTAGCTACTATTTACGGA
>KJ659664_Obama_sp._668ObaBor_(Spain)
ATTTTAATTCTTCCTGGTTTTGGTTTAATTTCTCATATAATTATTTTTTATAGAGGAAAGGATTTTTCTTTTGGTCATTTAGGAATGTTATATGCTATGTTAAGAATTGGGTTTTTAGGTTTTATTGTTTGAGCCCACCATATGTATACGATAGGTTTAGATTTAGATTCACGTGCTTATTTTACTGGAGCTACTATGATTATTGGTGTTCCTACTGGTATAAAGATTTTTAGATGATTAGCTACTATTTACGGA
>KJ659663_Obama_sp._667ObaBor_(Spain)
ATTTTAATTCTTCCTGGTTTTGGTTTAATTTCTCATATAATTATTTTTTATAGAGGAAAGGATTTTTCTTTTGGTCATTTAGGAATGTTATATGCTATGTTAAGAATTGGGTTTTTAGGTTTTATTGTTTGAGCCCACCATATGTATACGATAGGTTTAGATTTAGATTCACGTGCTTATTTTACTGGAGCTACTATGATTATTGGTGTTCCTACTGGTATAAAGATTTTTAGATGATTAGCTACTATTTACGGA
>KJ659666_Obama_sp._755ObaFlu_(Spain)
ATTTTAATTCTTCCTGGTTTTGGTTTAATTTCTCATATAATTATTTTTTATAGAGGAAAGGATTTTTCTTTTGGTCATTTAGGAATGTTATATGCTATGTTAAGAATTGGGTTTTTAGGTTTTATTGTTTGAGCCCACCATATGTATACGATAGGTTTAGATTTAGATTCACGTGCTTATTTTACTGGAGCTACTATGATTATTGGTGTTCCTACTGGTATAAAGATTTTTAGATGATTAGCTACTATTTACGGA
>KJ659667_Obama_sp._895ObaUK_(Guernsey)
ATTTTAATTCTTCCTGGTTTTGGTTTAATTTCTCATATAATTATTTTTTATAGAGGAAAGGATTTTTCTTTTGGTCATTTAGGAATGTTATATGCTATGTTAAGAATTGGGTTTTTAGGTTTTATTGTTTGAGCCCACCATATGTATACGATAGGTTTAGATTTAGATTCACGTGCTTATTTTACTGGAGCTACTATGATTATTGGTGTTCCTACTGGTATAAAGATTTTTAGATGATTAGCTACTATTTACGGA
>KJ659669_Obama_sp._897ObaUK_(UK)
ATTTTAATTCTTCCTGGTTTTGGTTTAATTTCTCATATAATTATTTTTTATAGAGGAAAGGATTTTTCTTTTGGTCATTTAGGAATGTTATATGCTATGTTAAGAATTGGGTTTTTAGGTTTTATTGTTTGAGCCCACCATATGTATACGATAGGTTTAGATTTAGATTCACGTGCTTATTTTACTGGAGCTACTATGATTATTGGTGTTCCTACTGGTATAAAGATTTTTAGATGATTAGCTACTATTTACGGA
>KM053208_Obama_marmorata_GEO01_(Spain)
ATTTTAATTCTTCCTGGTTTTGGTTTAATTTCTCATATAATTATTTTTTATAGAGGAAAGGATTTTTCTTTTGGTCATTTAGGGATGTTATATGCTATGTTAAGAATTGGGTTTTTAGGTTTTATTGTTTGAGCTCACCATATGTATACGATAGGTTTAGATTTAGATTCACGTGCTTATTTTACTGGAGCTACTATGATTATTGGTGTTCCTACTGGTATAAAGATTTTTAGATGATTAGCTACTATTTACGGA
>KM053209_Obama_marmorata_GEO02_(Spain)
ATTTTAATTCTTCCTGGTTTTGGTTTAATTTCTCATATAATTATTTTTTATAGAGGAAAGGATTTTTCTTTTGGTCATTTAGGGATGTTATATGCTATGTTAAGAATTGGGTTTTTAGGTTTTATTGTTTGAGCTCACCATATGTATACGATAGGTTTAGATTTAGATTCACGTGCTTATTTTACTGGAGCTACTATGATTATTGGTGTTCCTACTGGTATAAAGATTTTTAGATGATTAGCTACTATTTACGGA
>KJ659665_Obama_sp._754ObaFlu_(Spain)
ATTTTAATTCTTCCTGGTTTTGGTTTAATTTCTCATATAATTATTTTTTATAGAGGAAAGGATTTTTCTTTTGGTCATTTAGGAATGTTATATGCTATGTTAAGAATTGGGTTTTTAGGTTTTATTGTTTGAGCCCACCATATGTATACGATAGGTTTAGATTTAGATTCACGTGCTTATTTTACTGGAGCTACTATGATTATTGGTGTTCCTACTGGTATAAAGATTTTTAGATGATTAGCTACTATTTACGGA
>KJ659670_Obama_sp._898ObaUK_(UK)
ATTTTAATTCTTCCTGGTTTTGGTTTAATTTCTCATATAATTATTTTTTATAGAGGAAAGGATTTTTCTTTTGGTCATTTAGGAATGTTATATGCTATGTTAAGAATTGGGTTTTTAGGTTTTATTGTTTGAGCCCACCATATGTATACGATAGGTTTAGATTTAGATTCACGTGCTTATTTTACTGGAGCTACTATGATTATTGGTGTTCCTACTGGTATAAAGATTTTTAGATGATTAGCTACTATTTACGGA
>KM053212_Obama_marmorata_GEO05_(Spain)
ATTTTAATTCTTCCTGGTTTTGGTTTAATTTCTCATATAATTATTTTTTATAGAGGAAAGGATTTTTCTTTTGGTCATTTAGGGATGTTATATGCTATGTTAAGAATTGGGTTTTTAGGTTTTATTGTTTGAGCTCACCATATGTATACGATAGGTTTAGATTTAGATTCACGTGCTTATTTTACTGGAGCTACTATGATTATTGGTGTTCCTACTGGTATAAAGATTTTTAGATGATTAGCTACTATTTACGGA
>KM053211_Obama_marmorata_GEO04_(Spain)
ATTTTAATTCTTCCTGGTTTTGGTTTAATTTCTCATATAATTATTTTTTATAGAGGAAAGGATTTTTCTTTTGGTCATTTAGGGATGTTATATGCTATGTTAAGAATTGGGTTTTTAGGTTTTATTGTTTGAGCTCACCATATGTATACGATAGGTTTAGATTTAGATTCACGTGCTTATTTTACTGGAGCTACTATGATTATTGGTGTTCCTACTGGTATAAAGATTTTTAGATGATTAGCTACTATTTACGGA
>KM053214_Obama_marmorata_GEO07_(Spain)
ATTTTAATTCTTCCTGGTTTTGGTTTAATTTCTCATATAATTATTTTTTATAGAGGAAAGGATTTTTCTTTTGGTCATTTAGGGATGTTATATGCTATGTTAAGAATTGGGTTTTTAGGTTTTATTGTTTGAGCTCACCATATGTATACGATAGGTTTAGATTTAGATTCACGTGCTTATTTTACTGGAGCTACTATGATTATTGGTGTTCCTACTGGTATAAAGATTTTTAGATGATTAGCTACTATTTACGGA
>KM053213_Obama_marmorata_GEO06_(Spain)
ATTTTAATTCTTCCTGGTTTTGGTTTAATTTCTCATATAATTATTTTTTATAGAGGAAAGGATTTTTCTTTTGGTCATTTAGGAATGTTATATGCTATGTTAAGAATTGGGTTTTTAGGTTTTATTGTTTGAGCCCACCATATGTATACGATAGGTTTAGATTTAGATTCACGTGCTTATTTTACTGGAGCTACTATGATTATTGGTGTTCCTACTGGTATAAAGATTTTTAGATGATTAGCTACTATTTACGGA
>KM053215_Obama_marmorata_GEO08_(Spain)
ATTTTAATTCTTCCTGGTTTTGGTTTAATTTCTCATATAATTATTTTTTATAGAGGAAAGGATTTTTCTTTTGGTCATTTAGGAATGTTATATGCTATGTTAAGAATTGGGTTTTTAGGTTTTATTGTTTGAGCCCACCATATGTATACGATAGGTTTAGATTTAGATTCACGTGCTTATTTTACTGGAGCTACTATGATTATTGGTGTTCCTACTGGTATAAAGATTTTTAGATGATTAGCTACTATTTACGGA
>KM053210_Obama_marmorata_GEO03_(Spain)
ATTTTAATTCTTCCTGGTTTTGGTTTAATTTCTCATATAATTATTTTTTATAGAGGAAAGGATTTTTCTTTTGGTCATTTAGGAATGTTATATGCTATGTTAAGAATTGGGTTTTTAGGTTTTATTGTTTGAGCCCACCATATGTATACGATAGGTTTAGATTTAGATTCACGTGCTTATTTTACTGGAGCTACTATGATTATTGGTGTTCCTACTGGTATAAAGATTTTTAGATGATTAGCTACTATTTACGGA
>KM053216_Obama_marmorata_GEO09_(Spain)
ATTTTAATTCTTCCTGGTTTTGGTTTAATTTCTCATATAATTATTTTTTATAGAGGAAAGGATTTTTCTTTTGGTCATTTAGGGATGTTATATGCTATGTTAAGAATTGGGTTTTTAGGTTTTATTGTTTGAGCTCACCATATGTATACGATAGGTTTAGATTTAGATTCACGTGCTTATTTTACTGGAGCTACTATGATTATTGGTGTTCCTACTGGTATAAAGATTTTTAGATGATTAGCTACTATTTACGGA
>KM053217_Obama_marmorata_GEO10_(Spain)
ATTTTAATTCTTCCTGGTTTTGGTTTAATTTCTCATATAATTATTTTTTATAGAGGAAAGGATTTTTCTTTTGGTCATTTAGGGATGTTATATGCTATGTTAAGAATTGGGTTTTTAGGTTTTATTGTTTGAGCCCACCATATGTATACGATAGGTTTAGATTTAGATTCACGTGCTTATTTTACTGGAGCTACTATGATTATTGGTGTTCCTACTGGTATAAAGATTTTTAGATGATTAGCTACTATTTACGGA
>KM053221_Obama_marmorata_GEO16_(Spain)
ATTTTAATTCTTCCTGGTTTTGGTTTAATTTCTCATATAATTATTTTTTATAGAGGAAAGGATTTTTCTTTTGGTCATTTAGGAATGTTATATGCTATGTTAAGAATTGGGTTTTTAGGTTTTATTGTTTGAGCCCACCATATGTATACGATAGGTTTAGATTTAGATTCACGTGCTTATTTTACTGGAGCTACTATGATTATTGGTGTTCCTACTGGTATAAAGATTTTTAGATGATTAGCTACTATTTACGGA
>KM053218_Obama_marmorata_GEO11_(Spain)
ATTTTAATTCTTCCTGGTTTTGGTTTAATTTCTCATATAATTATTTTTTATAGAGGAAAGGATTTTTCTTTTGGTCATTTAGGGATGTTATATGCTATGTTAAGAATTGGGTTTTTAGGTTTTATTGTTTGAGCCCACCATATGTATACGATAGGTTTAGATTTAGATTCACGTGCTTATTTTACTGGAGCTACTATGATTATTGGTGTTCCTACTGGTATAAAGATTTTTAGATGATTAGCTACTATTTACGGA
>KM053220_Obama_marmorata_GEO14_(Spain)
ATTTTAATTCTTCCTGGTTTTGGTTTAATTTCTCATATAATTATTTTTTATAGAGGAAAGGATTTTTCTTTTGGTCATTTAGGGATGTTATATGCTATGTTAAGAATTGGGTTTTTAGGTTTTATTGTTTGAGCCCACCATATGTATACGATAGGTTTAGATTTAGATTCACGTGCTTATTTTACTGGAGCTACTATGATTATTGGTGTTCCTACTGGTATAAAGATTTTTAGATGATTAGCTACTATTTACGGA
>KM053222_Obama_marmorata_GEO17_(Spain)
ATTTTAATTCTTCCTGGTTTTGGTTTAATTTCTCATATAATTATTTTTTATAGAGGAAAGGATTTTTCTTTTGGTCATTTAGGAATGTTATATGCTATGTTAAGAATTGGGTTTTTAGGTTTTATTGTTTGAGCCCACCATATGTATACGATAGGTTTAGATTTAGATTCACGTGCTTATTTTACTGGGGCTACTATGATTATTGGTGTTCCTACTGGTATAAAGATTTTTAGATGATTAGCTACTATTTACGGA
>KM053225_Obama_marmorata_GEO26_(Spain)
ATTTTAATTCTTCCTGGTTTTGGTTTAATTTCTCATATAATTATTTTTTATAGAGGAAAGGATTTTTCTTTTGGTCATTTAGGAATGTTATATGCTATGTTAAGAATTGGGTTTTTAGGTTTTATTGTTTGAGCCCACCATATGTATACGATAGGTTTAGATTTAGATTCACGTGCTTATTTTACTGGAGCTACTATGATTATTGGTGTTCCTACTGGTATAAAGATTTTTAGATGATTAGCTACTATTTACGGA
>KM053223_Obama_marmorata_GEO18_(Spain)
ATTTTAATTCTTCCTGGTTTTGGTTTAATTTCTCATATAATTATTTTTTATAGAGGAAAGGATTTTTCTTTTGGTCATTTAGGGATGTTATATGCTATGTTAAGAATTGGGTTTTTAGGTTTTATTGTTTGAGCCCACCATATGTATACGATAGGTTTAGATTTAGATTCACGTGCTTATTTTACTGGAGCTACTATGATTATTGGTGTTCCTACTGGTATAAAGATTTTTAGATGATTAGCTACTATTTACGGA
>KM053227_Obama_marmorata_GEO28_(Spain)
ATTTTAATTCTTCCTGGTTTTGGTTTAATTTCTCATATAATTATTTTTTATAGAGGAAAGGATTTTTCTTTTGGTCATTTAGGGATGTTATATGCTATGTTAAGAATTGGGTTTTTAGGTTTTATTGTTTGAGCCCACCATATGTATACGATAGGTTTAGATTTAGATTCACGTGCTTATTTTACTGGAGCTACTATGATTATTGGTGTTCCTACTGGTATAAAGATTTTTAGATGATTAGCTACTATTTACGGA
>KM053226_Obama_marmorata_GEO27_(Spain)
ATTTTAATTCTTCCTGGTTTTGGTTTAATTTCTCATATAATTATTTTTTATAGAGGAAAGGATTTTTCTTTTGGTCATTTAGGGATGTTATATGCTATGTTAAGAATTGGGTTTTTAGGTTTTATTGTTTGAGCCCACCATATGTATACGATAGGTTTAGATTTAGATTCACGTGCTTATTTTACTGGAGCTACTATGATTATTGGTGTTCCTACTGGTATAAAGATTTTTAGATGATTAGCTACTATTTACGGA
>KM053219_Obama_marmorata_GEO12_(Spain)
ATTTTAATTCTTCCTGGTTTTGGTTTAATTTCTCATATAATTATTTTTTATAGAGGAAAGGATTTTTCTTTTGGTCATTTAGGGATGTTATATGCTATGTTAAGAATTGGGTTTTTAGGTTTTATTGTTTGAGCCCACCATATGTATACGATAGGTTTAGATTTAGATTCACGTGCTTATTTTACTGGAGCTACTATGATTATTGGTGTTCCTACTGGTATAAAGATTTTTAGATGATTAGCTACTATTTACGGA
>KT714105_Obama_nungara_F6098_(Spain)
ATTTTAATTCTTCCTGGTTTTGGTTTAATTTCTCATATAATTATTTTTTATAGAGGAAAGGATTTTTCTTTTGGTCATTTAGGAATGTTATATGCTATGTTAAGAATTGGGTTTTTAGGTTTTATTGTTTGAGCCCACCATATGTATACGATAGGTTTAGATTTAGATTCACGTGCTTATTTTACTGGAGCTACTATGATTATTGGTGTTCCTACTGGTATAAAGATTTTTAGATGATTAGCTACTATTTACGGA
>KT714106_Obama_nungara_F6099_(Spain)
ATTTTAATTCTTCCTGGTTTTGGTTTAATTTCTCATATAATTATTTTTTATAGAGGAAAGGATTTTTCTTTTGGTCATTTAGGAATGTTATATGCTATGTTAAGAATTGGGTTTTTAGGTTTTATTGTTTGAGCCCACCATATGTATACGATAGGTTTAGATTTAGATTCACGTGCTTATTTTACTGGAGCTACTATGATTATTGGTGTTCCTACTGGTATAAAGATTTTTAGATGATTAGCTACTATTTACGGA
>KT714108_Obama_nungara_F6102_(Spain)
ATTTTAATTCTTCCTGGTTTTGGTTTAATTTCTCATATAATTATTTTTTATAGAGGAAAGGATTTTTCTTTTGGTCATTTAGGGATGTTATATGCTATGTTAAGAATTGGGTTTTTAGGTTTTATTGTTTGAGCCCACCATATGTATACGATAGGTTTAGATTTAGATTCACGTGCTTATTTTACTGGAGCTACTATGATTATTGGTGTTCCTACTGGTATAAAGATTTTTAGATGATTAGCTACTATTTACGGA
>KT714107_Obama_nungara_F6101_(Spain)
ATTTTAATTCTTCCTGGTTTTGGTTTAATTTCTCATATAATTATTTTTTATAGAGGAAAGGATTTTTCTTTTGGTCATTTAGGAATGTTATATGCTATGTTAAGAATTGGGTTTTTAGGTTTTATTGTTTGAGCCCACCATATGTATACGATAGGTTTAGATTTAGATTCACGTGCTTATTTTACTGGAGCTACTATGATTATTGGTGTTCCTACTGGTATAAAGATTTTTAGATGATTAGCTACTATTTACGGA
>LS992235_Obama_nungara_INBO17007893_(Belgium)
ATTTTAATTCTTCCTGGTTTTGGTTTAATTTCTCATATAATTATTTTTTATAGAGGAAAGGATTTTTCTTTTGGTCATTTAGGGATGTTATATGCTATGTTAAGAATTGGGTTTTTAGGTTTTATTGTTTGAGCCCACCATATGTATACGATAGGTTTAGATTTAGATTCACGTGCTTATTTTACTGGAGCTACTATGATTATTGGTGTTCCTACTGGTATAAAGATTTTTAGATGATTAGCTACTATTTACGGA
>MF155844_Obama_sp._GEO43E_(Spain)
ATTTTAATTCTTCCTGGTTTTGGTTTAATTTCTCATATAATTATTTTTTATAGAGGAAAGGATTTTTCTTTTGGTCATTTAGGAATGTTATATGCTATGTTAAGAATTGGGTTTTTAGGTTTTATTGTTTGAGCCCACCATATGTATACGATAGGTTTAGATTTAGATTCACGTGCTTATTTTACTGGAGCTACTATGATTATTGGTGTTCCTACTGGTATAAAGATTTTTAGATGATTAGCTACTATTTACGGA
>MF155841_Obama_sp._GEO50E_(Spain)
ATTTTAATTCTTCCTGGTTTTGGTTTAATTTCTCATATAATTATTTTTTATAGAGGAAAGGATTTTTCTTTTGGTCATTTAGGAATGTTATATGCTATGTTAAGAATTGGGTTTTTAGGTTTTATTGTTTGAGCCCACCATATGTATACGATAGGTTTAGATTTAGATTCACGTGCTTATTTTACTGGAGCTACTATGATTATTGGTGTTCCTACTGGTATAAAGATTTTTAGATGATTAGCTACTATTTACGGA
>MF155843_Obama_sp._GEO42E_(Spain)
ATTTTAATTCTTCCTGGTTTTGGTTTAATTTCTCATATAATTATTTTTTATAGAGGAAAGGATTTTTCTTTTGGTCATTTAGGAATGTTATATGCTATGTTAAGAATTGGGTTTTTAGGTTTTATTGTTTGAGCCCACCATATGTATACGATAGGTTTAGATTTAGATTCACGTGCTTATTTTACTGGAGCTACTATGATTATTGGTGTTCCTACTGGTATAAAGATTTTTAGATGATTAGCTACTATTTACGGA
>MF155845_Obama_sp._GEO52E_(Spain)
ATTTTAATTCTTCCTGGTTTTGGTTTAATTTCTCATATAATTATTTTTTATAGAGGAAAGGATTTTTCTTTTGGTCATTTAGGAATGTTATATGCTATGTTAAGAATTGGGTTTTTAGGTTTTATTGTTTGAGCCCACCATATGTATACGATAGGTTTAGATTTAGATTCACGTGCTTATTTTACTGGAGCTACTATGATTATTGGTGTTCCTACTGGTATAAAGATTTTTAGATGATTAGCTACTATTTACGGA
>MF155842_Obama_sp._GEO65E_(Portugal)
ATTTTAATTCTTCCTGGTTTTGGTTTAATTTCTCATATAATTATTTTTTATAGAGGAAAGGATTTTTCTTTTGGTCATTTAGGAATGTTATATGCTATGTTAAGAATTGGGTTTTTAGGTTTTATTGTTTGAGCCCACCATATGTATACGATAGGTTTAGATTTAGATTCACGTGCTTATTTTACTGGAGCTACTATGATTATTGGTGTTCCTACTGGTATAAAGATTTTTAGATGATTAGCTACTATTTACGGA
>MF155846_Obama_sp._GEO62E_(Spain)
ATTTTAATTCTTCCTGGTTTTGGTTTAATTTCTCATATAATTATTTTTTATAGAGGAAAGGATTTTTCTTTTGGTCATTTAGGAATGTTATATGCTATGTTAAGAATTGGGTTTTTAGGTTTTATTGTTTGAGCCCACCATATGTATACGATAGGTTTAGATTTAGATTCACGTGCTTATTTTACTGGAGCTACTATGATTATTGGTGTTCCTACTGGTATAAAGATTTTTAGATGATTAGCTACTATTTACGGA
>MF155850_Obama_sp._GEO63E_(Spain)
ATTTTAATTCTTCCTGGTTTTGGTTTAATTTCTCATATAATTATTTTTTATAGAGGAAAGGATTTTTCTTTTGGTCATTTAGGGATGTTATATGCTATGTTAAGAATTGGGTTTTTAGGTTTTATTGTTTGAGCTCACCATATGTATACGATAGGTTTAGATTTAGATTCACGTGCTTATTTTACTGGAGCTACTATGATTATTGGTGTTCCTACTGGTATAAAGATTTTTAGATGATTAGCTACTATTTACGGA
>MF155849_Obama_sp._GEO54E_(Spain)
ATTTTAATTCTTCCTGGTTTTGGTTTAATTTCTCATATAATTATTTTTTATAGAGGAAAGGATTTTTCTTTTGGTCATTTAGGGATGTTATATGCTATGTTAAGAATTGGGTTTTTAGGTTTTATTGTTTGAGCTCACCATATGTATACGATAGGTTTAGATTTAGATTCACGTGCTTATTTTACTGGAGCTACTATGATTATTGGTGTTCCTACTGGTATAAAGATTTTTAGATGATTAGCTACTATTTACGGA
>MF155847_Obama_sp._GEO45E_(Spain)
ATTTTAATTCTTCCTGGTTTTGGTTTAATTTCTCATATAATTATTTTTTATAGAGGAAAGGATTTTTCTTTTGGTCATTTAGGAATGTTATATGCTATGTTAAGAATTGGGTTTTTAGGTTTTATTGTTTGAGCCCACCATATGTATACGATAGGTTTAGATTTAGATTCACGTGCTTATTTTACTGGAGCTACTATGATTATTGGTGTTCCTACTGGTATAAAGATTTTTAGATGATTAGCTACTATTTACGGA
>MF155848_Obama_sp._GEO05E_(Spain)
ATTTTAATTCTTCCTGGTTTTGGTTTAATTTCTCATATAATTATTTTTTATAGAGGAAAGGATTTTTCTTTTGGTCATTTAGGGATGTTATATGCTATGTTAAGAATTGGGTTTTTAGGTTTTATTGTTTGAGCTCACCATATGTATACGATAGGTTTAGATTTAGATTCACGTGCTTATTTTACTGGAGCTACTATGATTATTGGTGTTCCTACTGGTATAAAGATTTTTAGATGATTAGCTACTATTTACGGA
>LS992236_Obama_nungara_INBO17012101_(Belgium)
ATTTTAATTCTTCCTGGTTTTGGTTTAATTTCTCATATAATTATTTTTTATAGAGGAAAGGATTTTTCTTTTGGTCATTTAGGAATGTTATATGCTATGTTAAGAATTGGGTTTTTAGGTTTTATTGTTTGAGCCCACCATATGTATACGATAGGTTTAGATTTAGATTCACGTGCTTATTTTACTGGAGCTACTATGATTATTGGTGTTCCTACTGGTATAAAGATTTTTAGATGATTAGCTACTATTTACGGA
>KJ659671_Obama_sp._899ObaFlu_(Spain)
ATTTTAATTCTTCCTGGTTTTGGTTTAATTTCTCATATAATTATTTTTTATAGAGGAAAGGATTTTTCTTTTGGTCATTTAGGAATGTTATATGCTATGTTAAGAATTGGGTTTTTAGGTTTTATTGTTTGAGCCCACCATATGTATACGATAGGTTTAGATTTAGATTCACGTGCTTATTTTACTGGAGCTACTATGATTATTGGTGTTCCTACTGGTATAAAGATTTTTAGATGATTAGCTACTATTTACGGA
>MF155852_Obama_sp._GEO51E_(Spain)
ATTTTAATTCTTCCTGGTTTTGGTTTAATTTCTCATATAATTATTTTTTATAGAGGAAAGGATTTTTCTTTTGGTCATTTAGGGATGTTATATGCTATGTTAAGAATTGGGTTTTTAGGTTTTATTGTTTGAGCTCACCATATGTATACGATAGGTTTAGATTTAGATTCACGTGCTTATTTTACTGGAGCTACTATGATTATTGGTGTTCCTACTGGTATAAAGATTTTTAGATGATTAGCTACTATTTACGGA
>MF155856_Obama_sp._GEO27A_(Argentina)
ATTTTAATTCTTCCTGGTTTTGGTTTAATTTCTCATATAATTATTTTTTATAGAGGAAAGGATTTTTCTTTTGGTCATTTAGGGATGTTATATGCTATGTTAAGAATTGGGTTTTTAGGTTTTATTGTTTGAGCCCACCATATGTATACGATAGGTTTAGATTTAGATTCACGTGCTTATTTTACTGGAGCTACTATGATTATTGGTGTTCCTACTGGTATAAAGATTTTTAGATGATTAGCTACTATTTACGGA
>MF155870_Obama_sp._GEO93V_(Spain)
ATTTTAATTCTTCCTGGTTTTGGTTTAATTTCTCATATAATTATTTTTTATAGAGGAAAGGATTTTTCTTTTGGTCATTTAGGAATGTTATATGCTATGTTAAGAATTGGGTTTTTAGGTTTTATTGTTTGAGCCCACCATATGTATACGATAGGTTTAGATTTAGATTCACTTGCTTATTTTACTGGAGCTACTATGATTATTGGTGTTCCTACTGGTATAAAGATTTTTAGATGATTAGCTACTATTTACGGA
>MF155871_Obama_sp._GEO86V_(Spain)
ATTTTAATTCTTCCTGGTTTTGGTTTAATTTCTCATATAATTATTTTTTATAGAGGAAAGGATTTTTCTTTTGGTCATTTAGGAATGTTATATGCTATGTTAAGAATTGGGTTTTTAGGTTTTATTGTTTGAGCCCACCATATGTATACGATAGGTTTAGATTTAGATTCACGTGCTTATTTTACTGGAGCTACTATGATTATTGGTGTTCCTACTGGTATAAAGATTTTTAGAAGATTAGCTACTATTTACGGA
>MF155859_Obama_sp._GEO01E_(Spain)
ATTTTAATTCTTCCTGGTTTTGGTTTAATTTCTCATATAATTATTTTTTATAGAGGAAAGGATTTTTCTTTTGGTCATTTAGGGATGTTATTTGCTATGTTAAGAATTGGGTTTTTAGGTTTTATTGTTTGAGCTCACCATATGTATACGATAGGTTTAGATTTAGATTCACGTGCTTATTTTACTGGAGCTACTATGATTATTGGTGTTCCTACTGGTATAAAGATTTTTAGATGATTAGCTACTATTTACGGA
>MF155872_Obama_sp._GEO90V_(Spain)
ATTTTAATTCTTCCTGGTTTTGGTTTAATTTCTCATATAATTATTTTTTATAGAGGAAAGGATTTTTCTTTTGGTCATTTAGGAATGTTATATGCTATGTTAAGAATTGGGTTTTTAGGTTTTATTGTTTGAGCCCACCATATGTATACGATAGGTTTAGATTTAGATTCACGTGCTTATTTTACTGGAGCTACTATGATTATTGGTGTTCCTACTGGTATAAAGATTTTTAGATGATTAGCTACTATTTACGGA
>MF155857_Obama_sp._GEO28A_(Argentina)
ATTTTAATTCTTCCTGGTTTTGGTTTAATTTCTCATATAATTATTTTTTATAGAGGAAAGGATTTTTCTTTTGGTCATTTAGGAATGTTATATGCTATGTTAAGAATTGGGTTTTTAGGTTTTATTGTTTGAGCCCACCATATGTATACGATAGGTTTAGATTTAGATTCACGTGCTTATTTTACTGGAGCTACTATGATTATTGGTGTTCCTACTGGTATAAAGATTTTTAGATGATTAGCTACTATTTACGGA
>MF155851_Obama_sp._GEO53E_(Spain)
ATTTTAATTCTTCCTGGTTTTGGTTTAATTTCTCATATAATTATTTTTTATAGAGGAAAGGATTTTTCTTTTGGTCATTTAGGGATGTTATATGCTATGTTAAGAATTGGGTTTTTAGGTTTTATTGTTTGAGCTCACCATATGTATACGATAGGTTTAGATTTAGATTCACGTGCTTATTTTACTGGAGCTACTATGATTATTGGTGTTCCTACTGGTATAAAGATTTTTAGATGATTAGCTACTATTTACGGA
>KJ659658_Obama_sp._594ObaVil_(Spain)
ATTTTAATTCTTCCTGGTTTTGGTTTAATTTCTCATATAATTATTTTTTATAGAGGAAAGGATTTTTCTTTTGGTCATTTGGGAATGTTATATGCTATGTTAAGAATTGGATTTTTAGGTTTTATTGTTTGAGCCCATCATATGTATACAATAGGTTTAGATTTAGATTCACGTGCTTATTTTACTGGAGCTACTATGATTATTGGTGTTCCTACTGGTATAAAGATTTTTAGATGGCTTGCTACAATTTATGGA
>KJ659654_Obama_sp._438ObaBor_(Spain)
ATTTTAATTCTTCCTGGTTTTGGTTTAATTTCTCATATAATTATTTTTTATAGAGGAAAGGATTTTTCTTTTGGTCATTTGGGAATGTTATATGCTATGTTAAGAATTGGATTTTTAGGTTTTATTGTTTGAGCCCATCATATGTATACAATAGGTTTAGATTTAGATTCACGTGCTTATTTTACTGGAGCTACTATGATTATTGGTGTTCCTACTGGTATAAAGATTTTTAGATGGCTTGCTACAATTTATGGA
>KJ659653_Obama_sp._437ObaBor_(Spain)
ATTTTAATTCTTCCTGGTTTTGGTTTAATTTCTCATATAATTATTTTTTATAGAGGAAAGGATTTTTCTTTTGGTCATTTGGGAATGTTATATGCTATGTTAAGAATTGGATTTTTAGGTTTTATTGTTTGAGCCCATCATATGTATACAATAGGTTTAGATTTAGATTCACGTGCTTATTTTACTGGAGCTACTATGATTATTGGTGTTCCTACTGGTATAAAGATTTTTAGATGGCTTGCTACAATTTATGGA
>MF155873_Obama_sp._GEO21A_(Argentina)
ATTTTAATTCTTCCTGGTTTTGGTTTAATTTCTCATATAATTATTTTTTATAGAGGAAAGGATTTTTCTTTTGGTCATTTAGGAATGTTATTTGCTATGTTAAGAATTGGATTTTTAGGTTTTATTGTTTGAGCCCATCATATGTATACCATAGGTTTAGATTTAGATTCACGTGCTTATTTTACTGGAGCTACTATGATTATTGGTGTTCCTACTGGTATAAAGATTTTTAGATGACTTGCTACCATTTATGGA
>MF155875_Obama_sp._GEO38A_(Argentina)
ATTTTAATTCTTCCTGGTTTTGGTTTAATTTCTCATATAATTATTTTTTATAGAGGAAAGGATTTTTCTTTTGGTCATTTAGGAATGCTATATGCTATGTTAAGGATTGGATTTTTAGGTTTTATTGTTTGAGCCCATCATATGTATACAATAGGTTTAGATTTAGATTCACGTGCTTATTTTACTGGAGCTACTATGATTATTGGTGTTCCTACTGGTATAAAGATTTTTAGATGACTTGCTACAATTTATGGA
>MF155878_Obama_sp._GEO31A_(Argentina)
ATTTTAATTCTTCCTGGTTTTGGTTTAATTTCTCATATAATTATTTTTTATAGAGGAAAGGATTTTTCTTTTGGTCATTTAGGAATGTTATATGCTATGTTAAGAATTGGATTTTTAGGTTTTATTGTTTGAGCTCATCATATGTATACAATAGGTTTAGATTTAGATTCACGTGCTTATTTTACTGGAGCTACTATGATTATTGGTGTTCCTACTGGTATAAAGATTTTTAGATGGCTTGCTACAATTTATGGA
>MF155874_Obama_sp._GEO23A_(Argentina)
ATTTTAATTCTTCCTGGTTTTGGTTTAATTTCTCATATAATTATTTTTTATAGAGGAAAGGATTTTTCTTTTGGTCATTTAGGAATGTTATATGCTATGTTAAGAATTGGATTTTTAGGTTTTATTGTTTGAGCCCATCATATGTATACAATAGGTTTAGATTTAGATTCACGTGCTTATTTTACTGGAGCTACTATGATTATTGGTGTTCCTACTGGTATAAAGATTTTTAGATGACTTGCTACAATTTATGGA
>KC608308_Obama_sp._6_(Brazil)
ATTTTAATTCTTCCTGGTTTTGGATTAATTTCTCATATTATTATTTTTTATAGAGGAAAGGATTTTTCTTTTGGTCATTTAGGGATGTTATATGCTATGTTAAGAATTGGGTTTTTAGGTTTTATTGTGTGAGCACATCATATGTATACAATAGGTTTAGATTTAGATTCGCGTGCTTATTTTACTGGAGCTACAATGATTATTGGTGTTCCTACTGGTATAAAGATTTTTAGATGATTAGCTACAATTTATGGA
>KC608309_Obama_sp._6_(Brazil)
ATTTTAATTCTTCCTGGTTTTGGATTAATTTCTCATATTATTATTTTTTATAGAGGAAAGGATTTTTCTTTTGGTCATTTAGGGATGTTATATGCTATGTTAAGAATTGGGTTTTTAGGTTTTATTGTGTGAGCACATCATATGTATACAATAGGTTTAGATTTAGATTCGCGTGCTTATTTTACTGGAGCTACAATGATTATTGGTGTTCCTACTGGTATAAAGATTTTTAGATGATTAGCTACAATTTATGGA
>MF155880_Obama_sp._GEO66B_(Brazil)
ATTTTAATTCTTCCTGGTTTTGGATTAATTTCTCATATTATTATTTTTTATAGAGGAAAGGATTTTTCTTTTGGTCATTTAGGGATGTTATATGCTATGTTAAGAATTGGGTTTTTAGGTTTTATTGTGTGAGCACATCATATGTATACAATAGGTTTAGATTTAGATTCACGTGCTTATTTTACTGGAGCTACAATGATTATTGGTGTTCCTACTGGTATAAAGATTTTTAGATGATTAGCTACAATTTATGGA
>MF155881_Obama_sp._GEO70B_(Brazil)
ATTTTAATTCTTCCTGGTTTTGGATTAATTTCTCATATTATTATTTTTTATAGAGGAAAGGATTTTTCTTTTGGTCATTTAGGGATGTTATATGCTATGTTAAGAATTGGGTTTTTAGGTTTTATTGTGTGAGCACATCATATGTATACAATAGGTTTAGATTTAGATTCACGTGCTTATTTTACTGGAGCTACAATGATTATTGGTGTTCCTACTGGTATAAAGATTTTTAGATGATTAGCTACAATTTATGGA
>MF155882_Obama_sp._GEO67B_(Brazil)
ATTTTAATTCTTCCTGGTTTTGGATTAATTTCTCATATTATTATTTTTTATAGAGGAAAGGATTTTTCTTTTGGTCATTTAGGGATGTTATATGCTATGTTAAGAATTGGGTTTTTAGGTTTTATTGTGTGAGCACATCATATGTATACAATAGGTTTAGATTTAGATTCACGTGCTTATTTTACTGGAGCTACAATGATTATTGGTGTTCCTACTGGTATAAAGATTTTTAGATGATTAGCTACAATTTATGGA
>MF155884_Obama_sp._GEO74B_(Brazil)
ATTTTAATTCTTCCTGGTTTTGGATTAATTTCTCATATTATTATTTTTTATAGAGGAAAGGATTTTTCTTTTGGTCATTTAGGGATGTTATTTGCTATGTTAAGAATTGGGTTTTTAGGTTTTATTGTGTGAGCACATCATATGTATACAATAGGTTTAGATTTAGATTCACGTGCTTATTTTACTGGAGCTACAATGATTATTGGTGTTCCTACTGGTATAAAGATTTTTAGATGATTAGCTACAATTTATGGA
>MF155885_Obama_sp._GEO74B_(Brazil)
ATTTTAATTCTTCCTGGTTTTGGATTAATTTCTCATATTATTATTTTTTATAGAGGAAAGGATTTTTCTTTTGGTCATTTAGGGATGTTATATGCTATGTTAAGAATTGGGTTTTTAGGTTTTATTGTGTGAGCACATCATATGTATACAATAGGTTTAGATTTAGATTCACGTGCTTATTTTACTGGAGCTACAATGATTATTGGTGTTCCTACTGGTATAAAGATTTTTGCATGATTAGCTACAATTTATGGA
>KC608317_Obama_josefi_*
ATTTTAATTCTTCCTGGTTTTGGTCTCATTTCTCATATAATTATTTTTTATAGTGGAAAGGATTTTTCTTTTGGTCATTTAGGAATGTTATATGCTATGTTAAGTATTGGTTTTTTAGGTTTTATAGTTTGAGCACATCATATGTATACTATAGGATTAGATTTGGATTCTCGTGCTTATTTTACTGGAGCAACTATGATTATTGGAGTTCCTACAGGTATAAAGATTTTTAGATGATTAGCTACAATTTATGGT
>KC608259_Obama_anthropophila_*
ATTTTAATTCTTCCAGGTTTTGGTCTTATTTCTCATATAATTATTTTTTATAGTGGAAAGGATTTTTCTTTTGGTCATTTAGGTATGTTATATGCTATGCTAAGTATAGGTTTTTTAGGATTTATAGTTTGAGCACATCATATGTATACTATTGGATTAGATTTAGATTCTCGTGCTTATTTTACTGGAGCTACTATGATTATTGGAGTTCCTACAGGTATAAAGATTTTTAGATGATTAGCTACTATTTATGGT
>KC608304_Obama_carinata_*
ATATTGATTCTTCCTGGTTTTGGTTTAATTTCTCATATAATTATTTTTTATAGTGGTAAGGATTTTTCTTTTGGTCATTTAGGAATGTTGTATGCTATGTTAAGTATAGGTTTTTTGGGATTTATAGTTTGAGCCCATCATATGTATACTATAGGTTTAGATTTAGATTCTCGGGCATATTTTACAGGAGCTACTATGATTATAGGTGTTCCTACAGGTATAAAGATTTTTAGATGGTTAGCTACTATTTATGGT
>KC608258_Obama_ladislavii_*
ATTTTAATTCTTCCTGGTTTTGGATTAATTTCTCATATAATTATATTTTATAGTGGAAAGGATTTTTCTTTTGGTCATTTAGGTATGTTATATGCAATGCTTAGTATAGGTTTTTTAGGCTTTATTGTTTGAGCACATCATATGTATACCATAGGTTTAGATTTAGATTCTCGTGCTTATTTTACAGGTGCTACTATGATTATTGGTGTTCCCACAGGAATAAAGATTTTTAGTTGATTAGCTACTATTTATGGT
>KC608297_Obama_burmeisteri_*
ATATTAATTTTACCTGGTTTTGGTTTAATTTCTCATATAATTATATTTTATAGGGGTAAGGATTTTTCTTTTGGACATTTAGGTATGCTTTATGCAATGCTAAGAATAGGTTTTTTAGGTTTTATTGTTTGAGCACATCATATGTATACTATAGGATTAGATTTAGATTCTCGTGCTTATTTTACTGGTGCTACAATGATTATAGGTGTTCCTACTGGAATAAAGATTTTTAGTTGATTAGCAACTATTTATGGT
>KT250625_Obama_maculipunctata_*
ATATTAATTCTTCCTGGTTTTGGTTTAATTTCTCATATAATTATATTTTATAGTGGTAAGGATTTTTCTTTTGGACATTTAGGAATGCTTTATGCTATGTTAAGTATCGGTTTTTTAGGTTTTATCGTTTGAGCACATCATATGTATACTATTGGATTAGATTTAGATTCTCGTGCATACTTTACTGGGGCCACAATGATTATTGGTGTTCCTACAGGTATAAAGATATTTAGATGATTAGCAACTATTTATGGT
>KT714102_Obama_marmorata_F3914_*
ATTTTAATTCTTCCTGGTTTTGGTCTTATTTCACATATAATTATTTTTTATAGTGGAAAGGATTTTTCTTTTGGTCATTTAGGAATGCTTTATGCTATGTTAAGAATTGGTTTTTTAGGGTTTATTGTTTGAGCACATCATATGTATACTATTGGATTAGATTTAGATTCTCGGGCTTATTTTACTGGAGCAACTATGATAATTGGTGTTCCAACTGGTATAAAGATTTTTAGGTGATTAGCTACAACTTATGGT
>KT714103_Obama_marmorata_F4620_*
ATTTTAATTCTTCCTGGTTTTGGTCTTATTTCACATATAATTATTTTTTATAGTGGAAAGGATTTTTCTTTTGGTCATTTAGGAATGCTTTATGCTATGTTAAGGATTGGTTTTTTAGGATTTATTGTTTGAGCACATCATATGTATACTATTGGATTAGATTTGGATTCTCGGGCTTATTTTACTGGAGCAACTATGATAATTGGTGTTCCAACTGGTATAAAGATATTTAGGTGATTAGCTACAATTTATGGC
