# Supplementary material for: Obama chez moi! The invasion of metropolitan France by the land planarian Obama nungara (Platyhelminthes, Geoplanidae)
Source: PeerJ. 2020 Feb 6;8:e8385. doi: 10.7717/peerj.8385 (PMC7007977; doi:10.7717/peerj.8385)
Supplement: Supplemental Information 3 — This matrix includes only sequences attributed to O. nungara. It includes 91 taxa and is 255 bases in length. Traits are the geographical origin of the species, with number of traits (NTRAITS) set to nine, and trait labels set as: Argentina, Brazil, UK (including Guernsey), Portugal, Spain, Italy, Switzerland, Belgium, and Metropolitan France. NTRAITS are used by the PopART software (Leigh & Bryant, 2015). [file peerj-08-8385-s003.zip]

Archive with 1 entries (1 files):
- OBAMA2019_NEXUS FORMAT (with NTRAITS) - REVISED.nexus
