# Supplementary material for: Obama chez moi! The invasion of metropolitan France by the land planarian Obama nungara (Platyhelminthes, Geoplanidae)
Source: PeerJ. 2020 Feb 6;8:e8385. doi: 10.7717/peerj.8385 (PMC7007977; doi:10.7717/peerj.8385)
Supplement: Supplemental Information 3 — This matrix includes only sequences attributed to O. nungara. It includes 91 taxa and is 255 bases in length. Traits are the geographical origin of the species, with number of traits (NTRAITS) set to nine, and trait labels set as: Argentina, Brazil, UK (including Guernsey), Portugal, Spain, Italy, Switzerland, Belgium, and Metropolitan France. NTRAITS are used by the PopART software (Leigh & Bryant, 2015). [file peerj-08-8385-s003.zip › OBAMA2019_NEXUS FORMAT (with NTRAITS) - REVISED.nexus]

#NEXUS
[ Title Obama nungara - OUT]
[ commentary ]
begin taxa;
       dimensions ntax=91;
       taxlabels
             JL055_06_Cagnes_(France)
             JL057B_22_Lomballe_(France)
             JL067_29_Guiclan_(France)
             JL080_83_Salernes_(France)
             JL092A_82_Montauban_(France)
             JL094_75_Paris_(France)
             JL098A_34_Les_Matelles_(France)
             JL098C_34_Les_Matelles_(France)
             JL101_14_Caen_(France)
             JL103_17_Ile_de_Re_(France)
             JL106_54_Metz_(France)
             JL109A_Roma_(Italy)
             JL145_93_La_Plaine_Saint_Denis_(France)
             JL147A_49_La_Flocelliere_(France)
             JL152_06_Cagnes_(France)
             JL168A_Geneva_(Switzerland)
             JL193_54_Lay_Saint_Christophe_(France)
             JL196_92_Chatenay_Malabris_(France)
             JL243_14_Caen_(France)
             JL245_91_Bretigny_sur_Orge_(France)
             JL246A_34_Les_Matelles_(France)
             JL259B_69_Lyon_(France)
             KC608308_Obama_sp._6_(Brazil)
             KC608309_Obama_sp._6_(Brazil)
             KJ659653_Obama_sp._437ObaBor_(Spain)
             KJ659654_Obama_sp._438ObaBor_(Spain)
             KJ659656_Obama_sp._459ObaGav_(Spain)
             KJ659657_Obama_sp._593ObaVil_(Spain)
             KJ659658_Obama_sp._594ObaVil_(Spain)
             KJ659659_Obama_sp._595ObaVil_(Spain)
             KJ659662_Obama_sp._611ObaCan_(Spain)
             KJ659663_Obama_sp._667ObaBor_(Spain)
             KJ659664_Obama_sp._668ObaBor_(Spain)
             KJ659665_Obama_sp._754ObaFlu_(Spain)
             KJ659666_Obama_sp._755ObaFlu_(Spain)
             KJ659667_Obama_sp._895ObaUK_(Guernsey)
             KJ659669_Obama_sp._897ObaUK_(UK)
             KJ659670_Obama_sp._898ObaUK_(UK)
             KJ659671_Obama_sp._899ObaFlu_(Spain)
             KM053208_Obama_marmorata_GEO01_(Spain)
             KM053209_Obama_marmorata_GEO02_(Spain)
             KM053210_Obama_marmorata_GEO03_(Spain)
             KM053211_Obama_marmorata_GEO04_(Spain)
             KM053212_Obama_marmorata_GEO05_(Spain)
             KM053213_Obama_marmorata_GEO06_(Spain)
             KM053214_Obama_marmorata_GEO07_(Spain)
             KM053215_Obama_marmorata_GEO08_(Spain)
             KM053216_Obama_marmorata_GEO09_(Spain)
             KM053217_Obama_marmorata_GEO10_(Spain)
             KM053218_Obama_marmorata_GEO11_(Spain)
             KM053219_Obama_marmorata_GEO12_(Spain)
             KM053220_Obama_marmorata_GEO14_(Spain)
             KM053221_Obama_marmorata_GEO16_(Spain)
             KM053222_Obama_marmorata_GEO17_(Spain)
             KM053223_Obama_marmorata_GEO18_(Spain)
             KM053225_Obama_marmorata_GEO26_(Spain)
             KM053226_Obama_marmorata_GEO27_(Spain)
             KM053227_Obama_marmorata_GEO28_(Spain)
             KT714105_Obama_nungara_F6098_(Spain)
             KT714106_Obama_nungara_F6099_(Spain)
             KT714107_Obama_nungara_F6101_(Spain)
             KT714108_Obama_nungara_F6102_(Spain)
             LS992235_Obama_nungara_INBO17007893_(Belgium)
             LS992236_Obama_nungara_INBO17012101_(Belgium)
             MF155841_Obama_sp._GEO50E_(Spain)
             MF155842_Obama_sp._GEO65E_(Portugal)
             MF155843_Obama_sp._GEO42E_(Spain)
             MF155844_Obama_sp._GEO43E_(Spain)
             MF155845_Obama_sp._GEO52E_(Spain)
             MF155846_Obama_sp._GEO62E_(Spain)
             MF155847_Obama_sp._GEO45E_(Spain)
             MF155848_Obama_sp._GEO05E_(Spain)
             MF155849_Obama_sp._GEO54E_(Spain)
             MF155850_Obama_sp._GEO63E_(Spain)
             MF155851_Obama_sp._GEO53E_(Spain)
             MF155852_Obama_sp._GEO51E_(Spain)
             MF155856_Obama_sp._GEO27A_(Argentina)
             MF155857_Obama_sp._GEO28A_(Argentina)
             MF155859_Obama_sp._GEO01E_(Spain)
             MF155870_Obama_sp._GEO93V_(Spain)
             MF155871_Obama_sp._GEO86V_(Spain)
             MF155872_Obama_sp._GEO90V_(Spain)
             MF155873_Obama_sp._GEO21A_(Argentina)
             MF155874_Obama_sp._GEO23A_(Argentina)
             MF155875_Obama_sp._GEO38A_(Argentina)
             MF155878_Obama_sp._GEO31A_(Argentina)
             MF155880_Obama_sp._GEO66B_(Brazil)
             MF155881_Obama_sp._GEO70B_(Brazil)
             MF155882_Obama_sp._GEO67B_(Brazil)
             MF155884_Obama_sp._GEO74B_(Brazil)
             MF155885_Obama_sp._GEO74B_(Brazil)
;
end;
begin characters;
       dimensions nchar=255;
       format missing=? gap=- matchchar=. datatype=nucleotide;
       matrix

JL055_06_Cagnes_(France)
ATTTTAATTCTTCCTGGTTTTGGTTTAATTTCTCATATAATTATTTTTTATAGAGGAAAG
GATTTTTCTTTTGGTCATTTAGGAATGTTATATGCTATGTTAAGAATTGGGTTTTTAGGT
TTTATTGTTTGAGCCCACCATATGTATACGATAGGTTTAGATTTAGATTCACGTGCTTAT
TTTACTGGAGCTACTATGATTATTGGTGTTCCTACTGGTATAAAGATTTTTAGATGATTA
GCTACTATTTACGGA

JL057B_22_Lomballe_(France)
ATTTTAATTCTTCCTGGTTTTGGTTTAATTTCTCATATAATTATTTTTTATAGAGGAAAG
GATTTTTCTTTTGGTCATTTAGGAATGTTATATGCTATGTTAAGAATTGGGTTTTTAGGT
TTTATTGTTTGAGCCCACCATATGTATACGATAGGTTTAGATTTAGATTCACGTGCTTAT
TTTACTGGAGCTACTATGATTATTGGTGTTCCTACTGGTATAAAGATTTTTAGATGATTA
GCTACTATTTACGGA

JL067_29_Guiclan_(France)
ATTTTAATTCTTCCTGGTTTTGGTTTAATTTCTCATATAATTATTTTTTATAGAGGAAAG
GATTTTTCTTTTGGTCATTTAGGGATGTTATATGCTATGTTAAGAATTGGGTTTTTAGGT
TTTATTGTTTGAGCCCACCATATGTATACGATAGGTTTAGATTTAGATTCACGTGCTTAT
TTTACTGGAGCTACTATGATTATTGGTGTTCCTACTGGTATAAAGATTTTTAGATGATTA
GCTACTATTTACGGA

JL080_83_Salernes_(France)
ATTTTAATTCTTCCTGGTTTTGGTTTAATTTCTCATATAATTATTTTTTATAGAGGAAAG
GATTTTTCTTTTGGTCATTTAGGAATGTTATATGCTATGTTAAGAATTGGGTTTTTAGGT
TTTATTGTTTGAGCCCACCATATGTATACGATAGGTTTAGATTTAGATTCACGTGCTTAT
TTTACTGGAGCTACTATGATTATTGGTGTTCCTACTGGTATAAAGATTTTTAGATGATTA
GCTACTATTTACGGA

JL092A_82_Montauban_(France)
ATTTTAATTCTTCCTGGTTTTGGTTTAATTTCTCATATAATTATTTTTTATAGAGGAAAG
GATTTTTCTTTTGGTCATTTAGGGATGTTATATGCTATGTTAAGAATTGGGTTTTTAGGT
TTTATTGTTTGAGCCCACCATATGTATACGATAGGTTTAGATTTAGATTCACGTGCTTAT
TTTACTGGAGCTACTATGATTATTGGTGTTCCTACTGGTATAAAGATTTTTAGATGATTA
GCTACTATTTACGGA

JL094_75_Paris_(France)
ATTTTAATTCTTCCTGGTTTTGGTTTAATTTCTCATATAATTATTTTTTATAGAGGAAAG
GATTTTTCTTTTGGTCATTTAGGGATGTTATATGCTATGTTAAGAATTGGGTTTTTAGGT
TTTATTGTTTGAGCCCACCATATGTATACGATAGGTTTAGATTTAGATTCACGTGCTTAT
TTTACTGGAGCTACTATGATTATTGGTGTTCCTACTGGTATAAAGATTTTTAGATGATTA
GCTACTATTTACGGA

JL098A_34_Les_Matelles_(France)
ATTTTAATTCTTCCTGGTTTTGGTTTAATTTCTCATATAATTATTTTTTATAGAGGAAAG
GATTTTTCTTTTGGTCATTTAGGGATGTTATATGCTATGTTAAGAATTGGGTTTTTAGGT
TTTATTGTTTGAGCCCACCATATGTATACGATAGGTTTAGATTTAGATTCACGTGCTTAT
TTTACTGGAGCTACTATGATTATTGGTGTTCCTACTGGTATAAAGATTTTTAGATGATTA
GCTACTATTTACGGA

JL098C_34_Les_Matelles_(France)
ATTTTAATTCTTCCTGGTTTTGGTTTAATTTCTCATATAATTATTTTTTATAGAGGAAAG
GATTTTTCTTTTGGTCATTTAGGAATGTTATATGCTATGTTAAGAATTGGGTTTTTAGGT
TTTATTGTTTGAGCCCACCATATGTATACGATAGGTTTAGATTTAGATTCACGTGCTTAT
TTTACTGGAGCTACTATGATTATTGGTGTTCCTACTGGTATAAAGATTTTTAGATGATTA
GCTACTATTTACGGA

JL101_14_Caen_(France)
ATTTTAATTCTTCCTGGTTTTGGTTTAATTTCTCATATAATTATTTTTTATAGAGGAAAG
GATTTTTCTTTTGGTCATTTAGGAATGTTATATGCTATGTTAAGAATTGGGTTTTTAGGT
TTTATTGTTTGAGCCCACCATATGTATACGATAGGTTTAGATTTAGATTCACGTGCTTAT
TTTACTGGAGCTACTATGATTATTGGTGTTCCTACTGGTATAAAGATTTTTAGATGATTA
GCTACTATTTACGGA

JL103_17_Ile_de_Re_(France)
ATTTTAATTCTTCCTGGTTTTGGTTTAATTTCTCATATAATTATTTTTTATAGAGGAAAG
GATTTTTCTTTTGGTCATTTAGGAATGTTATATGCTATGTTAAGAATTGGGTTTTTAGGT
TTTATTGTTTGAGCCCACCATATGTATACGATAGGTTTAGATTTAGATTCACGTGCTTAT
TTTACTGGAGCTACTATGATTATTGGTGTTCCTACTGGTATAAAGATTTTTAGATGATTA
GCTACTATTTACGGA

JL106_54_Metz_(France)
ATTTTAATTCTTCCTGGTTTTGGTTTAATTTCTCATATAATTATTTTTTATAGAGGAAAG
GATTTTTCTTTTGGTCATTTAGGAATGTTATATGCTATGTTAAGAATTGGGTTTTTAGGT
TTTATTGTTTGAGCCCACCATATGTATACGATAGGTTTAGATTTAGATTCACGTGCTTAT
TTTACTGGAGCTACTATGATTATTGGTGTTCCTACTGGTATAAAGATTTTTAGATGATTA
GCTACTATTTACGGA

JL109A_Roma_(Italy)
ATTTTAATTCTTCCTGGTTTTGGTTTAATTTCTCATATAATTATTTTTTATAGAGGAAAG
GATTTTTCTTTTGGTCATTTAGGAATGTTATATGCTATGTTAAGAATTGGGTTTTTAGGT
TTTATTGTTTGAGCCCACCATATGTATACGATAGGTTTAGATTTAGATTCACGTGCTTAT
TTTACTGGAGCTACTATGATTATTGGTGTTCCTACTGGTATAAAGATTTTTAGATGATTA
GCTACTATTTACGGA

JL145_93_La_Plaine_Saint_Denis_(France)
ATTTTAATTCTTCCTGGTTTTGGTTTAATTTCTCATATAATTATTTTTTATAGAGGAAAG
GATTTTTCTTTTGGTCATTTAGGAATGTTATATGCTATGTTAAGAATTGGGTTTTTAGGT
TTTATTGTTTGAGCCCACCATATGTATACGATAGGTTTAGATTTAGATTCACGTGCTTAT
TTTACTGGAGCTACTATGATTATTGGTGTTCCTACTGGTATAAAGATTTTTAGATGATTA
GCTACTATTTACGGA

JL147A_49_La_Flocelliere_(France)
ATTTTAATTCTTCCTGGTTTTGGTTTAATTTCTCATATAATTATTTTTTATAGAGGAAAG
GATTTTTCTTTTGGTCATTTAGGAATGTTATATGCTATGTTAAGAATTGGGTTTTTAGGT
TTTATTGTTTGAGCCCACCATATGTATACGATAGGTTTAGATTTAGATTCACGTGCTTAT
TTTACTGGAGCTACTATGATTATTGGTGTTCCTACCGGTATAAAGATTTTTAGATGATTA
GCTACTATTTACGGA

JL152_06_Cagnes_(France)
ATTTTAATTCTTCCTGGTTTTGGTTTAATTTCTCATATAATTATTTTTTATAGAGGAAAG
GATTTTTCTTTTGGTCATTTAGGGATGTTATATGCTATGTTAAGAATTGGGTTTTTAGGT
TTTATTGTTTGAGCCCACCATATGTATACGATAGGTTTAGATTTAGATTCACGTGCTTAT
TTTACTGGAGCTACTATGATTATTGGTGTTCCTACTGGTATAAAGATTTTTAGATGATTA
GCTACTATTTACGGA

JL168A_Geneva_(Switzerland)
ATTTTAATTCTTCCTGGTTTTGGTTTAATTTCTCATATAATTATTTTTTATAGAGGAAAG
GATTTTTCTTTTGGTCATTTAGGGATGTTATATGCTATGTTAAGAATTGGGTTTTTAGGT
TTTATTGTTTGAGCCCACCATATGTATACGATAGGTTTAGATTTAGATTCACGTGCTTAT
TTTACTGGAGCTACTATGATTATTGGTGTTCCTACTGGTATAAAGATTTTTAGATGATTA
GCTACTATTTACGGA

JL193_54_Lay_Saint_Christophe_(France)
ATTTTAATTCTTCCTGGTTTTGGTTTAATTTCTCATATAATTATTTTTTATAGAGGAAAG
GATTTTTCTTTTGGTCATTTAGGAATGTTATATGCTATGTTAAGAATTGGGTTTTTAGGT
TTTATTGTTTGAGCCCACCATATGTATACGATAGGTTTAGATTTAGATTCACGTGCTTAT
TTTACTGGAGCTACTATGATTATTGGTGTTCCTACTGGTATAAAGATTTTTAGATGATTA
GCTACTATTTACGGA

JL196_92_Chatenay_Malabris_(France)
ATTTTAATTCTTCCTGGTTTTGGTTTAATTTCTCATATAATTATTTTTTATAGAGGAAAG
GATTTTTCTTTTGGTCATTTAGGAATGTTATATGCTATGTTAAGAATTGGGTTTTTAGGT
TTTATTGTTTGAGCTCACCATATGTATACGATAGGTTTAGATTTAGATTCACGTGCTTAT
TTTACTGGAGCTACTATGATTATTGGTGTTCCTACTGGTATAAAGATTTTTAGATGATTA
GCTACTATTTACGGA

JL243_14_Caen_(France)
ATTTTAATTCTTCCTGGTTTTGGTTTAATTTCTCATATAATTATTTTTTATAGAGGAAAG
GATTTTTCTTTTGGTCATTTAGGAATGTTATATGCTATGTTAAGAATTGGGTTTTTAGGT
TTTATTGTTTGAGCCCACCATATGTATACGATAGGTTTAGATTTAGATTCACGTGCTTAT
TTTACTGGAGCTACTATGATTATTGGTGTTCCTACTGGTATAAAGATTTTTAGATGATTA
GCTACTATTTACGGA

JL245_91_Bretigny_sur_Orge_(France)
ATTTTAATTCTTCCTGGTTTTGGTTTAATTTCTCATATAATTATTTTTTATAGAGGAAAG
GATTTTTCTTTTGGTCATTTAGGAATGTTATATGCTATGTTAAGAATTGGGTTTTTAGGT
TTTATTGTTTGAGCCCACCATATGTATACGATAGGTTTAGATTTAGATTCACGTGCTTAT
TTTACTGGAGCTACTATGATTATTGGTGTTCCTACTGGTATAAAGATTTTTAGATGATTA
GCTACTATTTACGGA

JL246A_34_Les_Matelles_(France)
ATTTTAATTCTTCCTGGTTTTGGTTTAATTTCTCATATAATTATTTTTTATAGAGGAAAG
GATTTTTCTTTTGGTCATTTAGGGATGTTATATGCTATGTTAAGAATTGGGTTTTTAGGT
TTTATTGTTTGAGCCCACCATATGTATACGATAGGTTTAGATTTAGATTCACGTGCTTAT
TTTACTGGAGCTACTATGATTATTGGTGTTCCTACTGGTATAAAGATTTTTAGATGATTA
GCTACTATTTACGGA

JL259B_69_Lyon_(France)
ATTTTAATTCTTCCTGGTTTTGGTTTAATTTCTCATATAATTATTTTTTATAGAGGAAAG
GATTTTTCTTTTGGTCATTTAGGAATGTTATATGCTATGTTAAGAATTGGGTTTTTAGGT
TTTATTGTTTGAGCTCACCATATGTATACGATAGGTTTAGATTTAGATTCACGTGCTTAT
TTTACTGGAGCTACTATGATTATTGGTGTTCCTACTGGTATAAAGATTTTTAGATGATTA
GCTACTATTTACGGA

KC608308_Obama_sp._6_(Brazil)
ATTTTAATTCTTCCTGGTTTTGGATTAATTTCTCATATTATTATTTTTTATAGAGGAAAG
GATTTTTCTTTTGGTCATTTAGGGATGTTATATGCTATGTTAAGAATTGGGTTTTTAGGT
TTTATTGTGTGAGCACATCATATGTATACAATAGGTTTAGATTTAGATTCGCGTGCTTAT
TTTACTGGAGCTACAATGATTATTGGTGTTCCTACTGGTATAAAGATTTTTAGATGATTA
GCTACAATTTATGGA

KC608309_Obama_sp._6_(Brazil)
ATTTTAATTCTTCCTGGTTTTGGATTAATTTCTCATATTATTATTTTTTATAGAGGAAAG
GATTTTTCTTTTGGTCATTTAGGGATGTTATATGCTATGTTAAGAATTGGGTTTTTAGGT
TTTATTGTGTGAGCACATCATATGTATACAATAGGTTTAGATTTAGATTCGCGTGCTTAT
TTTACTGGAGCTACAATGATTATTGGTGTTCCTACTGGTATAAAGATTTTTAGATGATTA
GCTACAATTTATGGA

KJ659653_Obama_sp._437ObaBor_(Spain)
ATTTTAATTCTTCCTGGTTTTGGTTTAATTTCTCATATAATTATTTTTTATAGAGGAAAG
GATTTTTCTTTTGGTCATTTGGGAATGTTATATGCTATGTTAAGAATTGGATTTTTAGGT
TTTATTGTTTGAGCCCATCATATGTATACAATAGGTTTAGATTTAGATTCACGTGCTTAT
TTTACTGGAGCTACTATGATTATTGGTGTTCCTACTGGTATAAAGATTTTTAGATGGCTT
GCTACAATTTATGGA

KJ659654_Obama_sp._438ObaBor_(Spain)
ATTTTAATTCTTCCTGGTTTTGGTTTAATTTCTCATATAATTATTTTTTATAGAGGAAAG
GATTTTTCTTTTGGTCATTTGGGAATGTTATATGCTATGTTAAGAATTGGATTTTTAGGT
TTTATTGTTTGAGCCCATCATATGTATACAATAGGTTTAGATTTAGATTCACGTGCTTAT
TTTACTGGAGCTACTATGATTATTGGTGTTCCTACTGGTATAAAGATTTTTAGATGGCTT
GCTACAATTTATGGA

KJ659656_Obama_sp._459ObaGav_(Spain)
ATTTTAATTCTTCCTGGTTTTGGTTTAATTTCTCATATAATTATTTTTTATAGAGGAAAG
GATTTTTCTTTTGGTCATTTAGGAATGTTATATGCTATGTTAAGAATTGGGTTTTTAGGT
TTTATTGTTTGAGCCCACCATATGTATACGATAGGTTTAGATTTAGATTCACGTGCTTAT
TTTACTGGAGCTACTATGATTATTGGTGTTCCTACTGGTATAAAGATTTTTAGATGATTA
GCTACTATTTACGGA

KJ659657_Obama_sp._593ObaVil_(Spain)
ATTTTAATTCTTCCTGGTTTTGGTTTAATTTCTCATATAATTATTTTTTATAGAGGAAAG
GATTTTTCTTTTGGTCATTTAGGGATGTTATATGCTATGTTAAGAATTGGGTTTTTAGGT
TTTATTGTTTGAGCTCACCATATGTATACGATAGGTTTAGATTTAGATTCACGTGCTTAT
TTTACTGGAGCTACTATGATTATTGGTGTTCCTACTGGTATAAAGATTTTTAGATGATTA
GCTACTATTTACGGA

KJ659658_Obama_sp._594ObaVil_(Spain)
ATTTTAATTCTTCCTGGTTTTGGTTTAATTTCTCATATAATTATTTTTTATAGAGGAAAG
GATTTTTCTTTTGGTCATTTGGGAATGTTATATGCTATGTTAAGAATTGGATTTTTAGGT
TTTATTGTTTGAGCCCATCATATGTATACAATAGGTTTAGATTTAGATTCACGTGCTTAT
TTTACTGGAGCTACTATGATTATTGGTGTTCCTACTGGTATAAAGATTTTTAGATGGCTT
GCTACAATTTATGGA

KJ659659_Obama_sp._595ObaVil_(Spain)
ATTTTAATTCTTCCTGGTTTTGGTTTAATTTCTCATATAATTATTTTTTATAGAGGAAAG
GATTTTTCTTTTGGTCATTTAGGGATGTTATATGCTATGTTAAGAATTGGGTTTTTAGGT
TTTATTGTTTGAGCTCACCATATGTATACGATAGGTTTAGATTTAGATTCACGTGCTTAT
TTTACTGGAGCTACTATGATTATTGGTGTTCCTACTGGTATAAAGATTTTTAGATGATTA
GCTACTATTTACGGA

KJ659662_Obama_sp._611ObaCan_(Spain)
ATTTTAATTCTTCCTGGTTTTGGTTTAATTTCTCATATAATTATTTTTTATAGAGGAAAG
GGTTTTTCTTTTGGTCATTTAGGGATGTTATATGCTATGTTAAGAATTGGGTTTTTAGGT
TTTATTGTTTGAGCTCACCATATGTATACGATAGGTTTAGATTTAGATTCACGTGCTTAT
TTTACTGGAGCTACTATGATTATTGGTGTTCCTACTGGTATAAAGATTTTTAGATGATTA
GCTACTATTTACGGA

KJ659663_Obama_sp._667ObaBor_(Spain)
ATTTTAATTCTTCCTGGTTTTGGTTTAATTTCTCATATAATTATTTTTTATAGAGGAAAG
GATTTTTCTTTTGGTCATTTAGGAATGTTATATGCTATGTTAAGAATTGGGTTTTTAGGT
TTTATTGTTTGAGCCCACCATATGTATACGATAGGTTTAGATTTAGATTCACGTGCTTAT
TTTACTGGAGCTACTATGATTATTGGTGTTCCTACTGGTATAAAGATTTTTAGATGATTA
GCTACTATTTACGGA

KJ659664_Obama_sp._668ObaBor_(Spain)
ATTTTAATTCTTCCTGGTTTTGGTTTAATTTCTCATATAATTATTTTTTATAGAGGAAAG
GATTTTTCTTTTGGTCATTTAGGAATGTTATATGCTATGTTAAGAATTGGGTTTTTAGGT
TTTATTGTTTGAGCCCACCATATGTATACGATAGGTTTAGATTTAGATTCACGTGCTTAT
TTTACTGGAGCTACTATGATTATTGGTGTTCCTACTGGTATAAAGATTTTTAGATGATTA
GCTACTATTTACGGA

KJ659665_Obama_sp._754ObaFlu_(Spain)
ATTTTAATTCTTCCTGGTTTTGGTTTAATTTCTCATATAATTATTTTTTATAGAGGAAAG
GATTTTTCTTTTGGTCATTTAGGAATGTTATATGCTATGTTAAGAATTGGGTTTTTAGGT
TTTATTGTTTGAGCCCACCATATGTATACGATAGGTTTAGATTTAGATTCACGTGCTTAT
TTTACTGGAGCTACTATGATTATTGGTGTTCCTACTGGTATAAAGATTTTTAGATGATTA
GCTACTATTTACGGA

KJ659666_Obama_sp._755ObaFlu_(Spain)
ATTTTAATTCTTCCTGGTTTTGGTTTAATTTCTCATATAATTATTTTTTATAGAGGAAAG
GATTTTTCTTTTGGTCATTTAGGAATGTTATATGCTATGTTAAGAATTGGGTTTTTAGGT
TTTATTGTTTGAGCCCACCATATGTATACGATAGGTTTAGATTTAGATTCACGTGCTTAT
TTTACTGGAGCTACTATGATTATTGGTGTTCCTACTGGTATAAAGATTTTTAGATGATTA
GCTACTATTTACGGA

KJ659667_Obama_sp._895ObaUK_(Guernsey)
ATTTTAATTCTTCCTGGTTTTGGTTTAATTTCTCATATAATTATTTTTTATAGAGGAAAG
GATTTTTCTTTTGGTCATTTAGGAATGTTATATGCTATGTTAAGAATTGGGTTTTTAGGT
TTTATTGTTTGAGCCCACCATATGTATACGATAGGTTTAGATTTAGATTCACGTGCTTAT
TTTACTGGAGCTACTATGATTATTGGTGTTCCTACTGGTATAAAGATTTTTAGATGATTA
GCTACTATTTACGGA

KJ659669_Obama_sp._897ObaUK_(UK)
ATTTTAATTCTTCCTGGTTTTGGTTTAATTTCTCATATAATTATTTTTTATAGAGGAAAG
GATTTTTCTTTTGGTCATTTAGGAATGTTATATGCTATGTTAAGAATTGGGTTTTTAGGT
TTTATTGTTTGAGCCCACCATATGTATACGATAGGTTTAGATTTAGATTCACGTGCTTAT
TTTACTGGAGCTACTATGATTATTGGTGTTCCTACTGGTATAAAGATTTTTAGATGATTA
GCTACTATTTACGGA

KJ659670_Obama_sp._898ObaUK_(UK)
ATTTTAATTCTTCCTGGTTTTGGTTTAATTTCTCATATAATTATTTTTTATAGAGGAAAG
GATTTTTCTTTTGGTCATTTAGGAATGTTATATGCTATGTTAAGAATTGGGTTTTTAGGT
TTTATTGTTTGAGCCCACCATATGTATACGATAGGTTTAGATTTAGATTCACGTGCTTAT
TTTACTGGAGCTACTATGATTATTGGTGTTCCTACTGGTATAAAGATTTTTAGATGATTA
GCTACTATTTACGGA

KJ659671_Obama_sp._899ObaFlu_(Spain)
ATTTTAATTCTTCCTGGTTTTGGTTTAATTTCTCATATAATTATTTTTTATAGAGGAAAG
GATTTTTCTTTTGGTCATTTAGGAATGTTATATGCTATGTTAAGAATTGGGTTTTTAGGT
TTTATTGTTTGAGCCCACCATATGTATACGATAGGTTTAGATTTAGATTCACGTGCTTAT
TTTACTGGAGCTACTATGATTATTGGTGTTCCTACTGGTATAAAGATTTTTAGATGATTA
GCTACTATTTACGGA

KM053208_Obama_marmorata_GEO01_(Spain)
ATTTTAATTCTTCCTGGTTTTGGTTTAATTTCTCATATAATTATTTTTTATAGAGGAAAG
GATTTTTCTTTTGGTCATTTAGGGATGTTATATGCTATGTTAAGAATTGGGTTTTTAGGT
TTTATTGTTTGAGCTCACCATATGTATACGATAGGTTTAGATTTAGATTCACGTGCTTAT
TTTACTGGAGCTACTATGATTATTGGTGTTCCTACTGGTATAAAGATTTTTAGATGATTA
GCTACTATTTACGGA

KM053209_Obama_marmorata_GEO02_(Spain)
ATTTTAATTCTTCCTGGTTTTGGTTTAATTTCTCATATAATTATTTTTTATAGAGGAAAG
GATTTTTCTTTTGGTCATTTAGGGATGTTATATGCTATGTTAAGAATTGGGTTTTTAGGT
TTTATTGTTTGAGCTCACCATATGTATACGATAGGTTTAGATTTAGATTCACGTGCTTAT
TTTACTGGAGCTACTATGATTATTGGTGTTCCTACTGGTATAAAGATTTTTAGATGATTA
GCTACTATTTACGGA

KM053210_Obama_marmorata_GEO03_(Spain)
ATTTTAATTCTTCCTGGTTTTGGTTTAATTTCTCATATAATTATTTTTTATAGAGGAAAG
GATTTTTCTTTTGGTCATTTAGGAATGTTATATGCTATGTTAAGAATTGGGTTTTTAGGT
TTTATTGTTTGAGCCCACCATATGTATACGATAGGTTTAGATTTAGATTCACGTGCTTAT
TTTACTGGAGCTACTATGATTATTGGTGTTCCTACTGGTATAAAGATTTTTAGATGATTA
GCTACTATTTACGGA

KM053211_Obama_marmorata_GEO04_(Spain)
ATTTTAATTCTTCCTGGTTTTGGTTTAATTTCTCATATAATTATTTTTTATAGAGGAAAG
GATTTTTCTTTTGGTCATTTAGGGATGTTATATGCTATGTTAAGAATTGGGTTTTTAGGT
TTTATTGTTTGAGCTCACCATATGTATACGATAGGTTTAGATTTAGATTCACGTGCTTAT
TTTACTGGAGCTACTATGATTATTGGTGTTCCTACTGGTATAAAGATTTTTAGATGATTA
GCTACTATTTACGGA

KM053212_Obama_marmorata_GEO05_(Spain)
ATTTTAATTCTTCCTGGTTTTGGTTTAATTTCTCATATAATTATTTTTTATAGAGGAAAG
GATTTTTCTTTTGGTCATTTAGGGATGTTATATGCTATGTTAAGAATTGGGTTTTTAGGT
TTTATTGTTTGAGCTCACCATATGTATACGATAGGTTTAGATTTAGATTCACGTGCTTAT
TTTACTGGAGCTACTATGATTATTGGTGTTCCTACTGGTATAAAGATTTTTAGATGATTA
GCTACTATTTACGGA

KM053213_Obama_marmorata_GEO06_(Spain)
ATTTTAATTCTTCCTGGTTTTGGTTTAATTTCTCATATAATTATTTTTTATAGAGGAAAG
GATTTTTCTTTTGGTCATTTAGGAATGTTATATGCTATGTTAAGAATTGGGTTTTTAGGT
TTTATTGTTTGAGCCCACCATATGTATACGATAGGTTTAGATTTAGATTCACGTGCTTAT
TTTACTGGAGCTACTATGATTATTGGTGTTCCTACTGGTATAAAGATTTTTAGATGATTA
GCTACTATTTACGGA

KM053214_Obama_marmorata_GEO07_(Spain)
ATTTTAATTCTTCCTGGTTTTGGTTTAATTTCTCATATAATTATTTTTTATAGAGGAAAG
GATTTTTCTTTTGGTCATTTAGGGATGTTATATGCTATGTTAAGAATTGGGTTTTTAGGT
TTTATTGTTTGAGCTCACCATATGTATACGATAGGTTTAGATTTAGATTCACGTGCTTAT
TTTACTGGAGCTACTATGATTATTGGTGTTCCTACTGGTATAAAGATTTTTAGATGATTA
GCTACTATTTACGGA

KM053215_Obama_marmorata_GEO08_(Spain)
ATTTTAATTCTTCCTGGTTTTGGTTTAATTTCTCATATAATTATTTTTTATAGAGGAAAG
GATTTTTCTTTTGGTCATTTAGGAATGTTATATGCTATGTTAAGAATTGGGTTTTTAGGT
TTTATTGTTTGAGCCCACCATATGTATACGATAGGTTTAGATTTAGATTCACGTGCTTAT
TTTACTGGAGCTACTATGATTATTGGTGTTCCTACTGGTATAAAGATTTTTAGATGATTA
GCTACTATTTACGGA

KM053216_Obama_marmorata_GEO09_(Spain)
ATTTTAATTCTTCCTGGTTTTGGTTTAATTTCTCATATAATTATTTTTTATAGAGGAAAG
GATTTTTCTTTTGGTCATTTAGGGATGTTATATGCTATGTTAAGAATTGGGTTTTTAGGT
TTTATTGTTTGAGCTCACCATATGTATACGATAGGTTTAGATTTAGATTCACGTGCTTAT
TTTACTGGAGCTACTATGATTATTGGTGTTCCTACTGGTATAAAGATTTTTAGATGATTA
GCTACTATTTACGGA

KM053217_Obama_marmorata_GEO10_(Spain)
ATTTTAATTCTTCCTGGTTTTGGTTTAATTTCTCATATAATTATTTTTTATAGAGGAAAG
GATTTTTCTTTTGGTCATTTAGGGATGTTATATGCTATGTTAAGAATTGGGTTTTTAGGT
TTTATTGTTTGAGCCCACCATATGTATACGATAGGTTTAGATTTAGATTCACGTGCTTAT
TTTACTGGAGCTACTATGATTATTGGTGTTCCTACTGGTATAAAGATTTTTAGATGATTA
GCTACTATTTACGGA

KM053218_Obama_marmorata_GEO11_(Spain)
ATTTTAATTCTTCCTGGTTTTGGTTTAATTTCTCATATAATTATTTTTTATAGAGGAAAG
GATTTTTCTTTTGGTCATTTAGGGATGTTATATGCTATGTTAAGAATTGGGTTTTTAGGT
TTTATTGTTTGAGCCCACCATATGTATACGATAGGTTTAGATTTAGATTCACGTGCTTAT
TTTACTGGAGCTACTATGATTATTGGTGTTCCTACTGGTATAAAGATTTTTAGATGATTA
GCTACTATTTACGGA

KM053219_Obama_marmorata_GEO12_(Spain)
ATTTTAATTCTTCCTGGTTTTGGTTTAATTTCTCATATAATTATTTTTTATAGAGGAAAG
GATTTTTCTTTTGGTCATTTAGGGATGTTATATGCTATGTTAAGAATTGGGTTTTTAGGT
TTTATTGTTTGAGCCCACCATATGTATACGATAGGTTTAGATTTAGATTCACGTGCTTAT
TTTACTGGAGCTACTATGATTATTGGTGTTCCTACTGGTATAAAGATTTTTAGATGATTA
GCTACTATTTACGGA

KM053220_Obama_marmorata_GEO14_(Spain)
ATTTTAATTCTTCCTGGTTTTGGTTTAATTTCTCATATAATTATTTTTTATAGAGGAAAG
GATTTTTCTTTTGGTCATTTAGGGATGTTATATGCTATGTTAAGAATTGGGTTTTTAGGT
TTTATTGTTTGAGCCCACCATATGTATACGATAGGTTTAGATTTAGATTCACGTGCTTAT
TTTACTGGAGCTACTATGATTATTGGTGTTCCTACTGGTATAAAGATTTTTAGATGATTA
GCTACTATTTACGGA

KM053221_Obama_marmorata_GEO16_(Spain)
ATTTTAATTCTTCCTGGTTTTGGTTTAATTTCTCATATAATTATTTTTTATAGAGGAAAG
GATTTTTCTTTTGGTCATTTAGGAATGTTATATGCTATGTTAAGAATTGGGTTTTTAGGT
TTTATTGTTTGAGCCCACCATATGTATACGATAGGTTTAGATTTAGATTCACGTGCTTAT
TTTACTGGAGCTACTATGATTATTGGTGTTCCTACTGGTATAAAGATTTTTAGATGATTA
GCTACTATTTACGGA

KM053222_Obama_marmorata_GEO17_(Spain)
ATTTTAATTCTTCCTGGTTTTGGTTTAATTTCTCATATAATTATTTTTTATAGAGGAAAG
GATTTTTCTTTTGGTCATTTAGGAATGTTATATGCTATGTTAAGAATTGGGTTTTTAGGT
TTTATTGTTTGAGCCCACCATATGTATACGATAGGTTTAGATTTAGATTCACGTGCTTAT
TTTACTGGGGCTACTATGATTATTGGTGTTCCTACTGGTATAAAGATTTTTAGATGATTA
GCTACTATTTACGGA

KM053223_Obama_marmorata_GEO18_(Spain)
ATTTTAATTCTTCCTGGTTTTGGTTTAATTTCTCATATAATTATTTTTTATAGAGGAAAG
GATTTTTCTTTTGGTCATTTAGGGATGTTATATGCTATGTTAAGAATTGGGTTTTTAGGT
TTTATTGTTTGAGCCCACCATATGTATACGATAGGTTTAGATTTAGATTCACGTGCTTAT
TTTACTGGAGCTACTATGATTATTGGTGTTCCTACTGGTATAAAGATTTTTAGATGATTA
GCTACTATTTACGGA

KM053225_Obama_marmorata_GEO26_(Spain)
ATTTTAATTCTTCCTGGTTTTGGTTTAATTTCTCATATAATTATTTTTTATAGAGGAAAG
GATTTTTCTTTTGGTCATTTAGGAATGTTATATGCTATGTTAAGAATTGGGTTTTTAGGT
TTTATTGTTTGAGCCCACCATATGTATACGATAGGTTTAGATTTAGATTCACGTGCTTAT
TTTACTGGAGCTACTATGATTATTGGTGTTCCTACTGGTATAAAGATTTTTAGATGATTA
GCTACTATTTACGGA

KM053226_Obama_marmorata_GEO27_(Spain)
ATTTTAATTCTTCCTGGTTTTGGTTTAATTTCTCATATAATTATTTTTTATAGAGGAAAG
GATTTTTCTTTTGGTCATTTAGGGATGTTATATGCTATGTTAAGAATTGGGTTTTTAGGT
TTTATTGTTTGAGCCCACCATATGTATACGATAGGTTTAGATTTAGATTCACGTGCTTAT
TTTACTGGAGCTACTATGATTATTGGTGTTCCTACTGGTATAAAGATTTTTAGATGATTA
GCTACTATTTACGGA

KM053227_Obama_marmorata_GEO28_(Spain)
ATTTTAATTCTTCCTGGTTTTGGTTTAATTTCTCATATAATTATTTTTTATAGAGGAAAG
GATTTTTCTTTTGGTCATTTAGGGATGTTATATGCTATGTTAAGAATTGGGTTTTTAGGT
TTTATTGTTTGAGCCCACCATATGTATACGATAGGTTTAGATTTAGATTCACGTGCTTAT
TTTACTGGAGCTACTATGATTATTGGTGTTCCTACTGGTATAAAGATTTTTAGATGATTA
GCTACTATTTACGGA

KT714105_Obama_nungara_F6098_(Spain)
ATTTTAATTCTTCCTGGTTTTGGTTTAATTTCTCATATAATTATTTTTTATAGAGGAAAG
GATTTTTCTTTTGGTCATTTAGGAATGTTATATGCTATGTTAAGAATTGGGTTTTTAGGT
TTTATTGTTTGAGCCCACCATATGTATACGATAGGTTTAGATTTAGATTCACGTGCTTAT
TTTACTGGAGCTACTATGATTATTGGTGTTCCTACTGGTATAAAGATTTTTAGATGATTA
GCTACTATTTACGGA

KT714106_Obama_nungara_F6099_(Spain)
ATTTTAATTCTTCCTGGTTTTGGTTTAATTTCTCATATAATTATTTTTTATAGAGGAAAG
GATTTTTCTTTTGGTCATTTAGGAATGTTATATGCTATGTTAAGAATTGGGTTTTTAGGT
TTTATTGTTTGAGCCCACCATATGTATACGATAGGTTTAGATTTAGATTCACGTGCTTAT
TTTACTGGAGCTACTATGATTATTGGTGTTCCTACTGGTATAAAGATTTTTAGATGATTA
GCTACTATTTACGGA

KT714107_Obama_nungara_F6101_(Spain)
ATTTTAATTCTTCCTGGTTTTGGTTTAATTTCTCATATAATTATTTTTTATAGAGGAAAG
GATTTTTCTTTTGGTCATTTAGGAATGTTATATGCTATGTTAAGAATTGGGTTTTTAGGT
TTTATTGTTTGAGCCCACCATATGTATACGATAGGTTTAGATTTAGATTCACGTGCTTAT
TTTACTGGAGCTACTATGATTATTGGTGTTCCTACTGGTATAAAGATTTTTAGATGATTA
GCTACTATTTACGGA

KT714108_Obama_nungara_F6102_(Spain)
ATTTTAATTCTTCCTGGTTTTGGTTTAATTTCTCATATAATTATTTTTTATAGAGGAAAG
GATTTTTCTTTTGGTCATTTAGGGATGTTATATGCTATGTTAAGAATTGGGTTTTTAGGT
TTTATTGTTTGAGCCCACCATATGTATACGATAGGTTTAGATTTAGATTCACGTGCTTAT
TTTACTGGAGCTACTATGATTATTGGTGTTCCTACTGGTATAAAGATTTTTAGATGATTA
GCTACTATTTACGGA

LS992235_Obama_nungara_INBO17007893_(Belgium)
ATTTTAATTCTTCCTGGTTTTGGTTTAATTTCTCATATAATTATTTTTTATAGAGGAAAG
GATTTTTCTTTTGGTCATTTAGGGATGTTATATGCTATGTTAAGAATTGGGTTTTTAGGT
TTTATTGTTTGAGCCCACCATATGTATACGATAGGTTTAGATTTAGATTCACGTGCTTAT
TTTACTGGAGCTACTATGATTATTGGTGTTCCTACTGGTATAAAGATTTTTAGATGATTA
GCTACTATTTACGGA

LS992236_Obama_nungara_INBO17012101_(Belgium)
ATTTTAATTCTTCCTGGTTTTGGTTTAATTTCTCATATAATTATTTTTTATAGAGGAAAG
GATTTTTCTTTTGGTCATTTAGGAATGTTATATGCTATGTTAAGAATTGGGTTTTTAGGT
TTTATTGTTTGAGCCCACCATATGTATACGATAGGTTTAGATTTAGATTCACGTGCTTAT
TTTACTGGAGCTACTATGATTATTGGTGTTCCTACTGGTATAAAGATTTTTAGATGATTA
GCTACTATTTACGGA

MF155841_Obama_sp._GEO50E_(Spain)
ATTTTAATTCTTCCTGGTTTTGGTTTAATTTCTCATATAATTATTTTTTATAGAGGAAAG
GATTTTTCTTTTGGTCATTTAGGAATGTTATATGCTATGTTAAGAATTGGGTTTTTAGGT
TTTATTGTTTGAGCCCACCATATGTATACGATAGGTTTAGATTTAGATTCACGTGCTTAT
TTTACTGGAGCTACTATGATTATTGGTGTTCCTACTGGTATAAAGATTTTTAGATGATTA
GCTACTATTTACGGA

MF155842_Obama_sp._GEO65E_(Portugal)
ATTTTAATTCTTCCTGGTTTTGGTTTAATTTCTCATATAATTATTTTTTATAGAGGAAAG
GATTTTTCTTTTGGTCATTTAGGAATGTTATATGCTATGTTAAGAATTGGGTTTTTAGGT
TTTATTGTTTGAGCCCACCATATGTATACGATAGGTTTAGATTTAGATTCACGTGCTTAT
TTTACTGGAGCTACTATGATTATTGGTGTTCCTACTGGTATAAAGATTTTTAGATGATTA
GCTACTATTTACGGA

MF155843_Obama_sp._GEO42E_(Spain)
ATTTTAATTCTTCCTGGTTTTGGTTTAATTTCTCATATAATTATTTTTTATAGAGGAAAG
GATTTTTCTTTTGGTCATTTAGGAATGTTATATGCTATGTTAAGAATTGGGTTTTTAGGT
TTTATTGTTTGAGCCCACCATATGTATACGATAGGTTTAGATTTAGATTCACGTGCTTAT
TTTACTGGAGCTACTATGATTATTGGTGTTCCTACTGGTATAAAGATTTTTAGATGATTA
GCTACTATTTACGGA

MF155844_Obama_sp._GEO43E_(Spain)
ATTTTAATTCTTCCTGGTTTTGGTTTAATTTCTCATATAATTATTTTTTATAGAGGAAAG
GATTTTTCTTTTGGTCATTTAGGAATGTTATATGCTATGTTAAGAATTGGGTTTTTAGGT
TTTATTGTTTGAGCCCACCATATGTATACGATAGGTTTAGATTTAGATTCACGTGCTTAT
TTTACTGGAGCTACTATGATTATTGGTGTTCCTACTGGTATAAAGATTTTTAGATGATTA
GCTACTATTTACGGA

MF155845_Obama_sp._GEO52E_(Spain)
ATTTTAATTCTTCCTGGTTTTGGTTTAATTTCTCATATAATTATTTTTTATAGAGGAAAG
GATTTTTCTTTTGGTCATTTAGGAATGTTATATGCTATGTTAAGAATTGGGTTTTTAGGT
TTTATTGTTTGAGCCCACCATATGTATACGATAGGTTTAGATTTAGATTCACGTGCTTAT
TTTACTGGAGCTACTATGATTATTGGTGTTCCTACTGGTATAAAGATTTTTAGATGATTA
GCTACTATTTACGGA

MF155846_Obama_sp._GEO62E_(Spain)
ATTTTAATTCTTCCTGGTTTTGGTTTAATTTCTCATATAATTATTTTTTATAGAGGAAAG
GATTTTTCTTTTGGTCATTTAGGAATGTTATATGCTATGTTAAGAATTGGGTTTTTAGGT
TTTATTGTTTGAGCCCACCATATGTATACGATAGGTTTAGATTTAGATTCACGTGCTTAT
TTTACTGGAGCTACTATGATTATTGGTGTTCCTACTGGTATAAAGATTTTTAGATGATTA
GCTACTATTTACGGA

MF155847_Obama_sp._GEO45E_(Spain)
ATTTTAATTCTTCCTGGTTTTGGTTTAATTTCTCATATAATTATTTTTTATAGAGGAAAG
GATTTTTCTTTTGGTCATTTAGGAATGTTATATGCTATGTTAAGAATTGGGTTTTTAGGT
TTTATTGTTTGAGCCCACCATATGTATACGATAGGTTTAGATTTAGATTCACGTGCTTAT
TTTACTGGAGCTACTATGATTATTGGTGTTCCTACTGGTATAAAGATTTTTAGATGATTA
GCTACTATTTACGGA

MF155848_Obama_sp._GEO05E_(Spain)
ATTTTAATTCTTCCTGGTTTTGGTTTAATTTCTCATATAATTATTTTTTATAGAGGAAAG
GATTTTTCTTTTGGTCATTTAGGGATGTTATATGCTATGTTAAGAATTGGGTTTTTAGGT
TTTATTGTTTGAGCTCACCATATGTATACGATAGGTTTAGATTTAGATTCACGTGCTTAT
TTTACTGGAGCTACTATGATTATTGGTGTTCCTACTGGTATAAAGATTTTTAGATGATTA
GCTACTATTTACGGA

MF155849_Obama_sp._GEO54E_(Spain)
ATTTTAATTCTTCCTGGTTTTGGTTTAATTTCTCATATAATTATTTTTTATAGAGGAAAG
GATTTTTCTTTTGGTCATTTAGGGATGTTATATGCTATGTTAAGAATTGGGTTTTTAGGT
TTTATTGTTTGAGCTCACCATATGTATACGATAGGTTTAGATTTAGATTCACGTGCTTAT
TTTACTGGAGCTACTATGATTATTGGTGTTCCTACTGGTATAAAGATTTTTAGATGATTA
GCTACTATTTACGGA

MF155850_Obama_sp._GEO63E_(Spain)
ATTTTAATTCTTCCTGGTTTTGGTTTAATTTCTCATATAATTATTTTTTATAGAGGAAAG
GATTTTTCTTTTGGTCATTTAGGGATGTTATATGCTATGTTAAGAATTGGGTTTTTAGGT
TTTATTGTTTGAGCTCACCATATGTATACGATAGGTTTAGATTTAGATTCACGTGCTTAT
TTTACTGGAGCTACTATGATTATTGGTGTTCCTACTGGTATAAAGATTTTTAGATGATTA
GCTACTATTTACGGA

MF155851_Obama_sp._GEO53E_(Spain)
ATTTTAATTCTTCCTGGTTTTGGTTTAATTTCTCATATAATTATTTTTTATAGAGGAAAG
GATTTTTCTTTTGGTCATTTAGGGATGTTATATGCTATGTTAAGAATTGGGTTTTTAGGT
TTTATTGTTTGAGCTCACCATATGTATACGATAGGTTTAGATTTAGATTCACGTGCTTAT
TTTACTGGAGCTACTATGATTATTGGTGTTCCTACTGGTATAAAGATTTTTAGATGATTA
GCTACTATTTACGGA

MF155852_Obama_sp._GEO51E_(Spain)
ATTTTAATTCTTCCTGGTTTTGGTTTAATTTCTCATATAATTATTTTTTATAGAGGAAAG
GATTTTTCTTTTGGTCATTTAGGGATGTTATATGCTATGTTAAGAATTGGGTTTTTAGGT
TTTATTGTTTGAGCTCACCATATGTATACGATAGGTTTAGATTTAGATTCACGTGCTTAT
TTTACTGGAGCTACTATGATTATTGGTGTTCCTACTGGTATAAAGATTTTTAGATGATTA
GCTACTATTTACGGA

MF155856_Obama_sp._GEO27A_(Argentina)
ATTTTAATTCTTCCTGGTTTTGGTTTAATTTCTCATATAATTATTTTTTATAGAGGAAAG
GATTTTTCTTTTGGTCATTTAGGGATGTTATATGCTATGTTAAGAATTGGGTTTTTAGGT
TTTATTGTTTGAGCCCACCATATGTATACGATAGGTTTAGATTTAGATTCACGTGCTTAT
TTTACTGGAGCTACTATGATTATTGGTGTTCCTACTGGTATAAAGATTTTTAGATGATTA
GCTACTATTTACGGA

MF155857_Obama_sp._GEO28A_(Argentina)
ATTTTAATTCTTCCTGGTTTTGGTTTAATTTCTCATATAATTATTTTTTATAGAGGAAAG
GATTTTTCTTTTGGTCATTTAGGAATGTTATATGCTATGTTAAGAATTGGGTTTTTAGGT
TTTATTGTTTGAGCCCACCATATGTATACGATAGGTTTAGATTTAGATTCACGTGCTTAT
TTTACTGGAGCTACTATGATTATTGGTGTTCCTACTGGTATAAAGATTTTTAGATGATTA
GCTACTATTTACGGA

MF155859_Obama_sp._GEO01E_(Spain)
ATTTTAATTCTTCCTGGTTTTGGTTTAATTTCTCATATAATTATTTTTTATAGAGGAAAG
GATTTTTCTTTTGGTCATTTAGGGATGTTATTTGCTATGTTAAGAATTGGGTTTTTAGGT
TTTATTGTTTGAGCTCACCATATGTATACGATAGGTTTAGATTTAGATTCACGTGCTTAT
TTTACTGGAGCTACTATGATTATTGGTGTTCCTACTGGTATAAAGATTTTTAGATGATTA
GCTACTATTTACGGA

MF155870_Obama_sp._GEO93V_(Spain)
ATTTTAATTCTTCCTGGTTTTGGTTTAATTTCTCATATAATTATTTTTTATAGAGGAAAG
GATTTTTCTTTTGGTCATTTAGGAATGTTATATGCTATGTTAAGAATTGGGTTTTTAGGT
TTTATTGTTTGAGCCCACCATATGTATACGATAGGTTTAGATTTAGATTCACTTGCTTAT
TTTACTGGAGCTACTATGATTATTGGTGTTCCTACTGGTATAAAGATTTTTAGATGATTA
GCTACTATTTACGGA

MF155871_Obama_sp._GEO86V_(Spain)
ATTTTAATTCTTCCTGGTTTTGGTTTAATTTCTCATATAATTATTTTTTATAGAGGAAAG
GATTTTTCTTTTGGTCATTTAGGAATGTTATATGCTATGTTAAGAATTGGGTTTTTAGGT
TTTATTGTTTGAGCCCACCATATGTATACGATAGGTTTAGATTTAGATTCACGTGCTTAT
TTTACTGGAGCTACTATGATTATTGGTGTTCCTACTGGTATAAAGATTTTTAGAAGATTA
GCTACTATTTACGGA

MF155872_Obama_sp._GEO90V_(Spain)
ATTTTAATTCTTCCTGGTTTTGGTTTAATTTCTCATATAATTATTTTTTATAGAGGAAAG
GATTTTTCTTTTGGTCATTTAGGAATGTTATATGCTATGTTAAGAATTGGGTTTTTAGGT
TTTATTGTTTGAGCCCACCATATGTATACGATAGGTTTAGATTTAGATTCACGTGCTTAT
TTTACTGGAGCTACTATGATTATTGGTGTTCCTACTGGTATAAAGATTTTTAGATGATTA
GCTACTATTTACGGA

MF155873_Obama_sp._GEO21A_(Argentina)
ATTTTAATTCTTCCTGGTTTTGGTTTAATTTCTCATATAATTATTTTTTATAGAGGAAAG
GATTTTTCTTTTGGTCATTTAGGAATGTTATTTGCTATGTTAAGAATTGGATTTTTAGGT
TTTATTGTTTGAGCCCATCATATGTATACCATAGGTTTAGATTTAGATTCACGTGCTTAT
TTTACTGGAGCTACTATGATTATTGGTGTTCCTACTGGTATAAAGATTTTTAGATGACTT
GCTACCATTTATGGA

MF155874_Obama_sp._GEO23A_(Argentina)
ATTTTAATTCTTCCTGGTTTTGGTTTAATTTCTCATATAATTATTTTTTATAGAGGAAAG
GATTTTTCTTTTGGTCATTTAGGAATGTTATATGCTATGTTAAGAATTGGATTTTTAGGT
TTTATTGTTTGAGCCCATCATATGTATACAATAGGTTTAGATTTAGATTCACGTGCTTAT
TTTACTGGAGCTACTATGATTATTGGTGTTCCTACTGGTATAAAGATTTTTAGATGACTT
GCTACAATTTATGGA

MF155875_Obama_sp._GEO38A_(Argentina)
ATTTTAATTCTTCCTGGTTTTGGTTTAATTTCTCATATAATTATTTTTTATAGAGGAAAG
GATTTTTCTTTTGGTCATTTAGGAATGCTATATGCTATGTTAAGGATTGGATTTTTAGGT
TTTATTGTTTGAGCCCATCATATGTATACAATAGGTTTAGATTTAGATTCACGTGCTTAT
TTTACTGGAGCTACTATGATTATTGGTGTTCCTACTGGTATAAAGATTTTTAGATGACTT
GCTACAATTTATGGA

MF155878_Obama_sp._GEO31A_(Argentina)
ATTTTAATTCTTCCTGGTTTTGGTTTAATTTCTCATATAATTATTTTTTATAGAGGAAAG
GATTTTTCTTTTGGTCATTTAGGAATGTTATATGCTATGTTAAGAATTGGATTTTTAGGT
TTTATTGTTTGAGCTCATCATATGTATACAATAGGTTTAGATTTAGATTCACGTGCTTAT
TTTACTGGAGCTACTATGATTATTGGTGTTCCTACTGGTATAAAGATTTTTAGATGGCTT
GCTACAATTTATGGA

MF155880_Obama_sp._GEO66B_(Brazil)
ATTTTAATTCTTCCTGGTTTTGGATTAATTTCTCATATTATTATTTTTTATAGAGGAAAG
GATTTTTCTTTTGGTCATTTAGGGATGTTATATGCTATGTTAAGAATTGGGTTTTTAGGT
TTTATTGTGTGAGCACATCATATGTATACAATAGGTTTAGATTTAGATTCACGTGCTTAT
TTTACTGGAGCTACAATGATTATTGGTGTTCCTACTGGTATAAAGATTTTTAGATGATTA
GCTACAATTTATGGA

MF155881_Obama_sp._GEO70B_(Brazil)
ATTTTAATTCTTCCTGGTTTTGGATTAATTTCTCATATTATTATTTTTTATAGAGGAAAG
GATTTTTCTTTTGGTCATTTAGGGATGTTATATGCTATGTTAAGAATTGGGTTTTTAGGT
TTTATTGTGTGAGCACATCATATGTATACAATAGGTTTAGATTTAGATTCACGTGCTTAT
TTTACTGGAGCTACAATGATTATTGGTGTTCCTACTGGTATAAAGATTTTTAGATGATTA
GCTACAATTTATGGA

MF155882_Obama_sp._GEO67B_(Brazil)
ATTTTAATTCTTCCTGGTTTTGGATTAATTTCTCATATTATTATTTTTTATAGAGGAAAG
GATTTTTCTTTTGGTCATTTAGGGATGTTATATGCTATGTTAAGAATTGGGTTTTTAGGT
TTTATTGTGTGAGCACATCATATGTATACAATAGGTTTAGATTTAGATTCACGTGCTTAT
TTTACTGGAGCTACAATGATTATTGGTGTTCCTACTGGTATAAAGATTTTTAGATGATTA
GCTACAATTTATGGA

MF155884_Obama_sp._GEO74B_(Brazil)
ATTTTAATTCTTCCTGGTTTTGGATTAATTTCTCATATTATTATTTTTTATAGAGGAAAG
GATTTTTCTTTTGGTCATTTAGGGATGTTATTTGCTATGTTAAGAATTGGGTTTTTAGGT
TTTATTGTGTGAGCACATCATATGTATACAATAGGTTTAGATTTAGATTCACGTGCTTAT
TTTACTGGAGCTACAATGATTATTGGTGTTCCTACTGGTATAAAGATTTTTAGATGATTA
GCTACAATTTATGGA

MF155885_Obama_sp._GEO74B_(Brazil)
ATTTTAATTCTTCCTGGTTTTGGATTAATTTCTCATATTATTATTTTTTATAGAGGAAAG
GATTTTTCTTTTGGTCATTTAGGGATGTTATATGCTATGTTAAGAATTGGGTTTTTAGGT
TTTATTGTGTGAGCACATCATATGTATACAATAGGTTTAGATTTAGATTCACGTGCTTAT
TTTACTGGAGCTACAATGATTATTGGTGTTCCTACTGGTATAAAGATTTTTGCATGATTA
GCTACAATTTATGGA

;
end;

BEGIN TRAITS;
Dimensions NTRAITS=9;
Format labels=yes missing=? separator=comma;
TraitLabels France Spain Portugal Argentina Brazil Italy Switzerland UK Belgium;

[Commentary]
[(France) in matrix changed to:           (France) 1,0,0,0,0,0,0,0,0]
[(Spain) in matrix changed to:             (Spain) 0,1,0,0,0,0,0,0,0]
[(Portugal) in matrix changed to:       (Portugal) 0,0,1,0,0,0,0,0,0]
[(Argentina) in matrix changed to:     (Argentina) 0,0,0,1,0,0,0,0,0]
[(Brazil) in matrix changed to:           (Brazil) 0,0,0,0,1,0,0,0,0]
[(Italy) in matrix changed to:             (Italy) 0,0,0,0,0,1,0,0,0]
[(Switzerland) in matrix changed to: (Switzerland) 0,0,0,0,0,0,1,0,0]
[(UK) in matrix changed to:                   (UK) 0,0,0,0,0,0,0,1,0]
[(Guernsey) in matrix changed to:       (Guernsey) 0,0,0,0,0,0,0,1,0]
[(Belgium) in matrix changed to:         (Belgium) 0,0,0,0,0,0,0,0,1]
[End of Commentary]

MATRIX

             JL055_06_Cagnes_(France) 1,0,0,0,0,0,0,0,0
             JL057B_22_Lomballe_(France) 1,0,0,0,0,0,0,0,0
             JL067_29_Guiclan_(France) 1,0,0,0,0,0,0,0,0
             JL080_83_Salernes_(France) 1,0,0,0,0,0,0,0,0
             JL092A_82_Montauban_(France) 1,0,0,0,0,0,0,0,0
             JL094_75_Paris_(France) 1,0,0,0,0,0,0,0,0
             JL098A_34_Les_Matelles_(France) 1,0,0,0,0,0,0,0,0
             JL098C_34_Les_Matelles_(France) 1,0,0,0,0,0,0,0,0
             JL101_14_Caen_(France) 1,0,0,0,0,0,0,0,0
             JL103_17_Ile_de_Re_(France) 1,0,0,0,0,0,0,0,0
             JL106_54_Metz_(France) 1,0,0,0,0,0,0,0,0
             JL109A_Roma_(Italy) 0,0,0,0,0,1,0,0,0
             JL145_93_La_Plaine_Saint_Denis_(France) 1,0,0,0,0,0,0,0,0
             JL147A_49_La_Flocelliere_(France) 1,0,0,0,0,0,0,0,0
             JL152_06_Cagnes_(France) 1,0,0,0,0,0,0,0,0
             JL168A_Geneva_(Switzerland) 0,0,0,0,0,0,1,0,0
             JL193_54_Lay_Saint_Christophe_(France) 1,0,0,0,0,0,0,0,0
             JL196_92_Chatenay_Malabris_(France) 1,0,0,0,0,0,0,0,0
             JL243_14_Caen_(France) 1,0,0,0,0,0,0,0,0
             JL245_91_Bretigny_sur_Orge_(France) 1,0,0,0,0,0,0,0,0
             JL246A_34_Les_Matelles_(France) 1,0,0,0,0,0,0,0,0
             JL259B_69_Lyon_(France) 1,0,0,0,0,0,0,0,0
             KC608308_Obama_sp._6_(Brazil) 0,0,0,0,1,0,0,0,0
             KC608309_Obama_sp._6_(Brazil) 0,0,0,0,1,0,0,0,0
             KJ659653_Obama_sp._437ObaBor_(Spain) 0,1,0,0,0,0,0,0,0
             KJ659654_Obama_sp._438ObaBor_(Spain) 0,1,0,0,0,0,0,0,0
             KJ659656_Obama_sp._459ObaGav_(Spain) 0,1,0,0,0,0,0,0,0
             KJ659657_Obama_sp._593ObaVil_(Spain) 0,1,0,0,0,0,0,0,0
             KJ659658_Obama_sp._594ObaVil_(Spain) 0,1,0,0,0,0,0,0,0
             KJ659659_Obama_sp._595ObaVil_(Spain) 0,1,0,0,0,0,0,0,0
             KJ659662_Obama_sp._611ObaCan_(Spain) 0,1,0,0,0,0,0,0,0
             KJ659663_Obama_sp._667ObaBor_(Spain) 0,1,0,0,0,0,0,0,0
             KJ659664_Obama_sp._668ObaBor_(Spain) 0,1,0,0,0,0,0,0,0
             KJ659665_Obama_sp._754ObaFlu_(Spain) 0,1,0,0,0,0,0,0,0
             KJ659666_Obama_sp._755ObaFlu_(Spain) 0,1,0,0,0,0,0,0,0
             KJ659667_Obama_sp._895ObaUK_(Guernsey) 0,0,0,0,0,0,0,1,0
             KJ659669_Obama_sp._897ObaUK_(UK) 0,0,0,0,0,0,0,1,0
             KJ659670_Obama_sp._898ObaUK_(UK) 0,0,0,0,0,0,0,1,0
             KJ659671_Obama_sp._899ObaFlu_(Spain) 0,1,0,0,0,0,0,0,0
             KM053208_Obama_marmorata_GEO01_(Spain) 0,1,0,0,0,0,0,0,0
             KM053209_Obama_marmorata_GEO02_(Spain) 0,1,0,0,0,0,0,0,0
             KM053210_Obama_marmorata_GEO03_(Spain) 0,1,0,0,0,0,0,0,0
             KM053211_Obama_marmorata_GEO04_(Spain) 0,1,0,0,0,0,0,0,0
             KM053212_Obama_marmorata_GEO05_(Spain) 0,1,0,0,0,0,0,0,0
             KM053213_Obama_marmorata_GEO06_(Spain) 0,1,0,0,0,0,0,0,0
             KM053214_Obama_marmorata_GEO07_(Spain) 0,1,0,0,0,0,0,0,0
             KM053215_Obama_marmorata_GEO08_(Spain) 0,1,0,0,0,0,0,0,0
             KM053216_Obama_marmorata_GEO09_(Spain) 0,1,0,0,0,0,0,0,0
             KM053217_Obama_marmorata_GEO10_(Spain) 0,1,0,0,0,0,0,0,0
             KM053218_Obama_marmorata_GEO11_(Spain) 0,1,0,0,0,0,0,0,0
             KM053219_Obama_marmorata_GEO12_(Spain) 0,1,0,0,0,0,0,0,0
             KM053220_Obama_marmorata_GEO14_(Spain) 0,1,0,0,0,0,0,0,0
             KM053221_Obama_marmorata_GEO16_(Spain) 0,1,0,0,0,0,0,0,0
             KM053222_Obama_marmorata_GEO17_(Spain) 0,1,0,0,0,0,0,0,0
             KM053223_Obama_marmorata_GEO18_(Spain) 0,1,0,0,0,0,0,0,0
             KM053225_Obama_marmorata_GEO26_(Spain) 0,1,0,0,0,0,0,0,0
             KM053226_Obama_marmorata_GEO27_(Spain) 0,1,0,0,0,0,0,0,0
             KM053227_Obama_marmorata_GEO28_(Spain) 0,1,0,0,0,0,0,0,0
             KT714105_Obama_nungara_F6098_(Spain) 0,1,0,0,0,0,0,0,0
             KT714106_Obama_nungara_F6099_(Spain) 0,1,0,0,0,0,0,0,0
             KT714107_Obama_nungara_F6101_(Spain) 0,1,0,0,0,0,0,0,0
             KT714108_Obama_nungara_F6102_(Spain) 0,1,0,0,0,0,0,0,0
             LS992235_Obama_nungara_INBO17007893_(Belgium) 0,0,0,0,0,0,0,0,1
             LS992236_Obama_nungara_INBO17012101_(Belgium) 0,0,0,0,0,0,0,0,1
             MF155841_Obama_sp._GEO50E_(Spain) 0,1,0,0,0,0,0,0,0
             MF155842_Obama_sp._GEO65E_(Portugal) 0,0,1,0,0,0,0,0,0
             MF155843_Obama_sp._GEO42E_(Spain) 0,1,0,0,0,0,0,0,0
             MF155844_Obama_sp._GEO43E_(Spain) 0,1,0,0,0,0,0,0,0
             MF155845_Obama_sp._GEO52E_(Spain) 0,1,0,0,0,0,0,0,0
             MF155846_Obama_sp._GEO62E_(Spain) 0,1,0,0,0,0,0,0,0
             MF155847_Obama_sp._GEO45E_(Spain) 0,1,0,0,0,0,0,0,0
             MF155848_Obama_sp._GEO05E_(Spain) 0,1,0,0,0,0,0,0,0
             MF155849_Obama_sp._GEO54E_(Spain) 0,1,0,0,0,0,0,0,0
             MF155850_Obama_sp._GEO63E_(Spain) 0,1,0,0,0,0,0,0,0
             MF155851_Obama_sp._GEO53E_(Spain) 0,1,0,0,0,0,0,0,0
             MF155852_Obama_sp._GEO51E_(Spain) 0,1,0,0,0,0,0,0,0
             MF155856_Obama_sp._GEO27A_(Argentina) 0,0,0,1,0,0,0,0,0
             MF155857_Obama_sp._GEO28A_(Argentina) 0,0,0,1,0,0,0,0,0
             MF155859_Obama_sp._GEO01E_(Spain) 0,1,0,0,0,0,0,0,0
             MF155870_Obama_sp._GEO93V_(Spain) 0,1,0,0,0,0,0,0,0
             MF155871_Obama_sp._GEO86V_(Spain) 0,1,0,0,0,0,0,0,0
             MF155872_Obama_sp._GEO90V_(Spain) 0,1,0,0,0,0,0,0,0
             MF155873_Obama_sp._GEO21A_(Argentina) 0,0,0,1,0,0,0,0,0
             MF155874_Obama_sp._GEO23A_(Argentina) 0,0,0,1,0,0,0,0,0
             MF155875_Obama_sp._GEO38A_(Argentina) 0,0,0,1,0,0,0,0,0
             MF155878_Obama_sp._GEO31A_(Argentina) 0,0,0,1,0,0,0,0,0
             MF155880_Obama_sp._GEO66B_(Brazil) 0,0,0,0,1,0,0,0,0
             MF155881_Obama_sp._GEO70B_(Brazil) 0,0,0,0,1,0,0,0,0
             MF155882_Obama_sp._GEO67B_(Brazil) 0,0,0,0,1,0,0,0,0
             MF155884_Obama_sp._GEO74B_(Brazil) 0,0,0,0,1,0,0,0,0
             MF155885_Obama_sp._GEO74B_(Brazil) 0,0,0,0,1,0,0,0,0
;
end;
